# Supplementary material for: Integrative Analysis of Small RNA and mRNA Expression Profiles Identifies Signatures Associated With Chronic Epididymitis
Source: Front Immunol. 2022 May 11;13:883803. doi: 10.3389/fimmu.2022.883803 (PMC9130659; doi:10.3389/fimmu.2022.883803)
Supplement: Supplementary file 1 [file DataSheet_1.zip]

Archive with 6 entries (6 files):
- Supplementary material/miRNA_count.xlsx
- Supplementary material/mRNA_count.xlsx
- Supplementary material/Supplemental Table S4_piRNA.xlsx
- Supplementary material/Supplementary material.docx
- Supplementary material/Supplementary table S5_DEGs.csv
- Supplementary material/Supplementary table S6_DEMs.xlsx
