# Supplementary material for: Integrative Analysis of Small RNA and mRNA Expression Profiles Identifies Signatures Associated With Chronic Epididymitis
Source: Front Immunol. 2022 May 11;13:883803. doi: 10.3389/fimmu.2022.883803 (PMC9130659; doi:10.3389/fimmu.2022.883803)
Supplement: Supplementary file 1 [file DataSheet_1.zip › Supplementary material/Supplementary table S5_DEGs.csv]

ID	IF	NC	baseMean	log2FoldChange	pvalue	padj	Change
PTPRQ	129.17	12.185	79.034	3.426	4.72E-10	1.00E-05	IF UP
ABCB5	524.837	6.714	302.784	6.284	4.60E-09	4.89E-05	IF UP
CAPN11	113.308	13.883	70.697	3.024	7.38E-09	5.24E-05	IF UP
SRGAP3-AS2	17.805	162.744	79.922	-3.18	1.74E-07	0.0007661	NC UP
TP63	204.112	11.746	121.67	4.106	1.80E-07	0.0007661	IF UP
DSC3	279.844	8.105	163.384	5.115	2.77E-07	0.0009841	IF UP
MUC16	1660.753	22.248	958.537	6.223	4.55E-07	0.001385	IF UP
SLC46A2	597.452	14.368	347.558	5.384	5.82E-07	0.00155	IF UP
SPOCD1	178.653	13.145	107.721	3.761	1.87E-06	0.004365	IF UP
GSDMA	72.534	3.168	42.806	4.533	2.05E-06	0.004365	IF UP
SST	7.557	268.677	119.465	-5.145	2.35E-06	0.004539	NC UP
CXCL6	73.626	0.609	42.333	6.801	3.15E-06	0.00558	IF UP
ALDH3B2	450.342	0.305	257.469	10.24	4.52E-06	0.007407	IF UP
GATA3	581.155	55.929	356.059	3.375	5.02E-06	0.007631	IF UP
MEDAG	996.671	172.821	643.592	2.53	7.03E-06	0.00997	IF UP
PIEZO2	1055.495	62.727	630.023	4.071	1.03E-05	0.01364	IF UP
MIR205HG	395.056	1.037	226.191	8.579	1.23E-05	0.01485	IF UP
TREM1	143.837	14.703	88.494	3.283	1.26E-05	0.01485	IF UP
SLC12A3	41.93	1.174	24.463	5.273	1.54E-05	0.01728	IF UP
BRD2	417.106	57.14	262.835	2.863	1.79E-05	0.01803	IF UP
WNT7B	197.748	6.981	115.991	4.838	1.87E-05	0.01803	IF UP
AGTR2	39.561	2.958	23.874	3.792	1.92E-05	0.01803	IF UP
FOSB	3384.12	186.248	2013.604	4.182	1.95E-05	0.01803	IF UP
RHCG	21.274	0	12.157	6.799	2.48E-05	0.02151	IF UP
PRKAR1B-AS2	19.806	181.793	89.229	-3.188	2.53E-05	0.02151	NC UP
HJURP	68.199	5.554	41.351	3.597	3.26E-05	0.02666	IF UP
HLA-DMA	186.108	2.986	107.627	5.985	3.54E-05	0.02788	IF UP
KIRREL3	133.699	8.615	80.092	3.938	3.93E-05	0.02986	IF UP
COL11A1	129.789	7.781	77.5	4.046	4.37E-05	0.03191	IF UP
PKP1	294.346	14.068	174.227	4.384	4.50E-05	0.03191	IF UP
BCAS1	328.038	21.053	196.473	3.964	4.72E-05	0.0324	IF UP
LTF	1055.513	125.227	656.819	3.075	5.84E-05	0.03887	IF UP
SLC4A11	205.363	34.172	131.996	2.584	6.05E-05	0.039	IF UP
ABHD12B	179.684	13.218	108.341	3.76	7.07E-05	0.04424	IF UP
SLC4A1	38.928	2.008	23.105	4.262	7.91E-05	0.04811	IF UP
KCNT1	227.49	31.308	143.412	2.86	8.20E-05	0.04849	IF UP
CPXM1	3351.844	373.285	2075.319	3.167	8.82E-05	0.04951	IF UP
COMP	4272.812	200.036	2527.337	4.418	9.15E-05	0.04951	IF UP
UTS2R	83.967	16.442	55.028	2.355	9.20E-05	0.04951	IF UP
DHRS11	3.232	44.825	21.058	-3.816	9.58E-05	0.04951	NC UP
VNN1	217.417	16.378	131.257	3.726	9.76E-05	0.04951	IF UP
LTBP2	5001.05	807.359	3203.754	2.631	9.77E-05	0.04951	IF UP
SHD	36.141	0	20.652	7.561	0.0001055	0.05222	IF UP
CLCA2	52.1	0.855	30.138	6.094	0.000109	0.05264	IF UP
ALOX15B	239.007	25.963	147.703	3.215	0.0001122	0.05264	IF UP
SPINK5	152.425	2.755	88.28	5.79	0.0001152	0.05264	IF UP
ITLN1	60.386	1.276	35.053	5.517	0.0001162	0.05264	IF UP
CYP26A1	22.909	0	13.091	6.909	0.0001428	0.06276	IF UP
HCAR2	97.955	11.294	60.815	3.13	0.0001444	0.06276	IF UP
SSUH2	99.545	31.176	70.244	1.671	0.0001521	0.06478	IF UP
U2AF1L5	52.388	313.172	164.152	-2.579	0.0001684	0.07031	NC UP
LHX9	54.705	1.276	31.807	5.375	0.0001802	0.07378	IF UP
S1PR5	147.943	26.402	95.854	2.48	0.0001987	0.0798	IF UP
TRIM46	174.708	57.5	124.476	1.605	0.0002115	0.08317	IF UP
ASPN	1354.68	366.184	931.039	1.887	0.0002183	0.08317	IF UP
GOLGA8Q	22.527	1.661	13.584	3.741	0.0002202	0.08317	IF UP
KLF4	1902.77	704.099	1389.054	1.434	0.0002227	0.08317	IF UP
ALOX15	41.802	4.169	25.674	3.294	0.0002297	0.08433	IF UP
DMRT2	25.382	2.53	15.588	3.37	0.0002476	0.08934	IF UP
CCN1	7082.117	1238.625	4577.763	2.515	0.0002531	0.08938	IF UP
LCP1	8317.223	1106.423	5226.88	2.91	0.0002637	0.08938	IF UP
CUTA	43.692	533.53	253.623	-3.609	0.000265	0.08938	NC UP
SIX2	65.703	9.897	41.786	2.715	0.000266	0.08938	IF UP
PTGS2	329.991	60.597	214.536	2.441	0.0002796	0.08938	IF UP
CATSPER1	65.74	10.366	42.008	2.67	0.0002805	0.08938	IF UP
C1orf115	1320.471	2940.881	2014.933	-1.155	0.0002891	0.08938	NC UP
IL6	55.743	1.892	32.664	4.929	0.0002895	0.08938	IF UP
LCN2	3446.946	168.509	2041.901	4.354	0.0002899	0.08938	IF UP
MT1F	771.925	4311.094	2288.712	-2.481	0.0002904	0.08938	NC UP
TNFAIP6	99.384	10.887	61.457	3.209	0.0002939	0.08938	IF UP
COL6A5	63.901	2.421	37.553	4.725	0.0003068	0.09173	IF UP
DMBT1	298.845	11.577	175.73	4.689	0.0003145	0.09173	IF UP
TCHH	71.947	7.2	44.198	3.308	0.0003145	0.09173	IF UP
CXCL17	1204.029	13.685	693.882	6.462	0.0003285	0.09427	IF UP
NECTIN4	363.014	24.387	217.888	3.899	0.0003358	0.09427	IF UP
MYRF	794.812	2231.388	1410.488	-1.489	0.0003365	0.09427	NC UP
GPX3	10845.076	43545.312	24859.463	-2.005	0.0003609	0.09978	NC UP
FOS	16780.577	2476.206	10650.132	2.76	0.0003779	0.1032	IF UP
SLC23A1	385.698	1395.71	818.561	-1.855	0.0003943	0.1063	NC UP
BASP1	2588.695	200.554	1565.206	3.691	0.0004143	0.1102	IF UP
LINC02532	123.431	1120.627	550.801	-3.182	0.0004261	0.1107	NC UP
PBK	44.863	5.843	28.14	2.94	0.0004265	0.1107	IF UP
SMIM32	54.181	352.283	181.939	-2.698	0.0004405	0.1118	NC UP
NXF3	102.306	9.775	62.65	3.376	0.0004503	0.1118	IF UP
MRPL45	3.17	32.046	15.545	-3.308	0.0004504	0.1118	NC UP
LOC653653	145.035	10.288	87.286	3.813	0.0004515	0.1118	IF UP
GPRACR	10.192	0	5.824	5.735	0.0004655	0.1139	IF UP
TFAP2A	234.845	29.747	146.946	2.981	0.0004767	0.1145	IF UP
PROK2	12.722	0	7.27	6.055	0.0004786	0.1145	IF UP
LBX2-AS1	199.94	522.745	338.285	-1.385	0.0004846	0.1146	NC UP
ZNF295-AS1	54.727	258.899	142.229	-2.239	0.0005006	0.1169	NC UP
JUNB	10528.614	2678.796	7164.406	1.975	0.0005051	0.1169	IF UP
ARRDC5	93.888	33.116	67.843	1.507	0.0005284	0.121	IF UP
GS1-24F4.2	23.296	98.525	55.537	-2.079	0.0005573	0.1238	NC UP
CLEC4C	26.863	0	15.35	7.133	0.000567	0.1238	IF UP
CENPM	144.494	378.693	244.865	-1.388	0.0005719	0.1238	NC UP
PADI1	65.965	2.466	38.751	4.7	0.0005736	0.1238	IF UP
ZNF705A	11.646	0	6.655	5.935	0.0005816	0.1238	IF UP
NXPE4	84.285	5.641	50.58	3.911	0.0005817	0.1238	IF UP
HRAS	26.33	279.064	134.645	-3.401	0.0005855	0.1238	NC UP
CCDC80	24837.651	5363.132	16491.429	2.211	0.0005912	0.1238	IF UP
CD200R1	88.747	14.245	56.818	2.635	0.000593	0.1238	IF UP
SUCNR1	49.76	7.583	31.684	2.716	0.0006003	0.1241	IF UP
CDKN2B	242.637	48.179	159.298	2.33	0.0006255	0.1269	IF UP
COL10A1	126.274	10.963	76.855	3.52	0.0006307	0.1269	IF UP
SFRP1	1494.211	378.622	1016.101	1.98	0.0006324	0.1269	IF UP
PIK3C2G	234.603	8.958	137.898	4.72	0.0006435	0.1269	IF UP
STYK1	70.734	8.948	44.255	2.961	0.0006488	0.1269	IF UP
OTOS	18.577	132.917	67.579	-2.831	0.0006499	0.1269	NC UP
ZFP36	5494.566	1677.365	3858.623	1.712	0.0006562	0.127	IF UP
CXCR1	42.84	1.219	25.002	5.066	0.0006641	0.1274	IF UP
LCAL1	29.586	0.943	17.31	4.909	0.0006722	0.1278	IF UP
EMP1	3901.681	1329.99	2799.528	1.553	0.0006923	0.1304	IF UP
MKI67	267.842	28.329	165.193	3.236	0.0007001	0.1307	IF UP
SOCS3	2999.091	366.321	1870.761	3.033	0.0007082	0.1311	IF UP
ARSL	776.792	3255.797	1839.223	-2.067	0.0007191	0.132	NC UP
GPAT2	181.35	49.608	124.889	1.866	0.0007299	0.1328	IF UP
KRT6A	51.876	0.855	30.01	6.055	0.0007404	0.1336	IF UP
MAPK15	87.799	889.3	431.299	-3.34	0.0007946	0.1413	NC UP
FXYD2	101.257	474.718	261.312	-2.228	0.0008017	0.1413	NC UP
PKD1P5	398.96	24.993	238.688	3.991	0.000803	0.1413	IF UP
COL6A6	455.964	68.607	289.954	2.734	0.0008111	0.1415	IF UP
LINC00853	7.701	43.6	23.086	-2.485	0.0008368	0.1448	NC UP
TROAP	86.739	32.015	63.286	1.44	0.0008485	0.1457	IF UP
CR2	98.522	7.118	59.349	3.787	0.0008937	0.1516	IF UP
FCN1	756.201	49.645	453.391	3.93	0.0008973	0.1516	IF UP
FOXA1	188.805	7.273	111.006	4.687	0.0009051	0.1517	IF UP
SFRP2	10214.429	1983.953	6687.082	2.364	0.0009195	0.1529	IF UP
SPDYE2B	3.073	29.933	14.584	-3.32	0.0009379	0.1544	NC UP
PSG3	20.227	0	11.558	6.728	0.0009521	0.1544	IF UP
ADGRE3	40.416	1.595	23.778	4.621	0.0009551	0.1544	IF UP
ADGRE2	351.88	49.96	222.486	2.816	0.0009582	0.1544	IF UP
ETV4	255.644	1038.062	590.966	-2.021	0.0009647	0.1544	NC UP
DAZL	52.569	3.929	31.723	3.754	0.0009922	0.1569	IF UP
ADAMTS2	2605.362	356.763	1641.677	2.869	0.0009948	0.1569	IF UP
TSPYL6	21.306	1.247	12.71	4.024	0.001033	0.1608	IF UP
PLXNA4	304.843	52.572	196.727	2.536	0.001057	0.1608	IF UP
CXCL8	393.759	23.911	235.253	4.037	0.001073	0.1608	IF UP
BMX	385.689	50.758	242.147	2.926	0.001076	0.1608	IF UP
CCDC177	51.21	1.247	29.797	5.313	0.001079	0.1608	IF UP
HMCN1	747.082	139.652	486.755	2.418	0.001079	0.1608	IF UP
METTL27	268.37	1183.782	660.689	-2.141	0.001079	0.1608	NC UP
METTL21C	18.962	1.16	11.333	4.13	0.001087	0.1608	IF UP
TNXB	5.467	74.08	34.872	-3.766	0.001087	0.1608	NC UP
UCA1	85.753	5.286	51.267	4.011	0.00112	0.1644	IF UP
RTP4	248.371	522.467	365.84	-1.073	0.001131	0.1648	NC UP
SEMA3A	439.635	61.404	277.536	2.84	0.001145	0.1648	IF UP
AOC1	132.314	787.889	413.275	-2.574	0.001153	0.1648	NC UP
CRABP2	1266.53	119.114	774.78	3.41	0.001155	0.1648	IF UP
TNR	48.649	2.327	28.797	4.371	0.001161	0.1648	IF UP
KRT72	48.34	6.358	30.347	2.92	0.00117	0.1649	IF UP
PRKN	324.95	812.687	533.98	-1.322	0.001184	0.1659	NC UP
MYH2	30.005	0.855	17.512	5.291	0.001197	0.1666	IF UP
FCER1A	249.878	54.245	166.035	2.2	0.001226	0.1694	IF UP
LKAAEAR1	125.762	854.165	437.935	-2.762	0.001246	0.1701	NC UP
SIK1	98.43	10.657	60.813	3.196	0.001246	0.1701	IF UP
CNR2	106.481	3.902	62.519	4.759	0.001266	0.1706	IF UP
TMPRSS13	134.594	23.155	86.834	2.541	0.001266	0.1706	IF UP
MT1M	147.823	739.009	401.188	-2.321	0.001299	0.1721	NC UP
HHLA2	72.565	272.425	158.219	-1.906	0.001301	0.1721	NC UP
IGHV1-18	112.855	4.342	66.349	4.71	0.001302	0.1721	IF UP
LYZ	4264.103	361.424	2591.526	3.56	0.00131	0.1722	IF UP
PTPRH	99.146	7.817	60.005	3.646	0.001343	0.1754	IF UP
UGT2B28	32.754	0.305	18.847	6.458	0.001362	0.1767	IF UP
DNAH8	78.782	12.396	50.331	2.677	0.001376	0.1775	IF UP
NTS	127.275	9.364	76.742	3.783	0.001406	0.1794	IF UP
CDH13	385.139	48.978	241.07	2.97	0.001407	0.1794	IF UP
HAVCR1	10.818	0	6.182	5.826	0.001421	0.1801	IF UP
NUF2	51.012	9.324	33.146	2.453	0.001431	0.1803	IF UP
ZNF69	194.248	403.049	283.734	-1.053	0.001483	0.1845	NC UP
FAM47A	19.9	0	11.371	6.705	0.001496	0.1845	IF UP
MT1G	1838.484	12237.575	6295.238	-2.735	0.001504	0.1845	NC UP
FAM131C	52.435	279.483	149.741	-2.412	0.001512	0.1845	NC UP
VNN3	30.785	1.219	18.114	4.586	0.001514	0.1845	IF UP
CD52	2543.044	200.188	1538.963	3.668	0.001516	0.1845	IF UP
STX19	50.692	3.175	30.327	4.049	0.001549	0.1873	IF UP
ANOS1	268.587	53.912	176.584	2.316	0.001562	0.1878	IF UP
LINC02783	20.646	0	11.797	6.757	0.001585	0.1893	IF UP
EGR1	8949.126	1650.922	5821.324	2.438	0.001591	0.1893	IF UP
TTK	46.889	7.395	29.963	2.657	0.001607	0.1901	IF UP
CASP14	19.336	0	11.049	6.659	0.00167	0.1955	IF UP
MMP7	2483.481	11215.823	6225.913	-2.175	0.001671	0.1955	NC UP
MTUS2	153.114	13.74	93.382	3.475	0.001682	0.1957	IF UP
FAM27E3	22.696	115.048	62.276	-2.333	0.001729	0.1998	NC UP
MLC1	71.353	10.455	45.254	2.777	0.001736	0.1998	IF UP
SORD2P	203.421	18.031	123.968	3.495	0.001755	0.2008	IF UP
C1orf127	56.122	18.727	40.096	1.587	0.00178	0.2026	IF UP
CENPA	17.511	0.943	10.41	4.136	0.001841	0.2082	IF UP
SPATA31D1	38.581	1.493	22.686	4.735	0.001856	0.2082	IF UP
MAGEA11	15.884	0.638	9.35	4.57	0.001858	0.2082	IF UP
CD300LF	215.581	37.605	139.306	2.519	0.001908	0.2127	IF UP
ANLN	81.031	11.152	51.083	2.857	0.001957	0.2168	IF UP
TDRD6	197.411	88.769	150.85	1.153	0.001969	0.2168	IF UP
NPY2R	20.764	3.35	13.301	2.622	0.001976	0.2168	IF UP
SOHLH1	19.55	0	11.172	6.679	0.001988	0.2171	IF UP
ALPK2	152.506	15.202	93.661	3.324	0.002027	0.2191	IF UP
PGLYRP1	18.11	1.566	11.02	3.46	0.002028	0.2191	IF UP
CD28	249.663	38.629	159.22	2.688	0.002076	0.223	IF UP
LINC02688	0.487	11.976	5.411	-4.631	0.002084	0.223	NC UP
RPL10P9	395.817	1846.694	1017.621	-2.222	0.002107	0.2241	NC UP
CHIT1	812.887	77.812	497.854	3.384	0.002115	0.2241	IF UP
BLM	93.25	14.251	59.394	2.72	0.002141	0.2249	IF UP
LOC100422497	10.675	0	6.1	5.799	0.002146	0.2249	IF UP
MYOM2	35.34	5.669	22.624	2.658	0.002155	0.2249	IF UP
ADAMTS14	354.148	65.356	230.38	2.437	0.002195	0.2269	IF UP
LPAR3	112.185	7.373	67.265	3.932	0.002198	0.2269	IF UP
SCGN	27.892	210.439	106.127	-2.911	0.002206	0.2269	NC UP
DCLK3	31.367	1.914	18.744	3.996	0.002219	0.2271	IF UP
OR7D2	12.787	0.305	7.437	5.107	0.002251	0.229	IF UP
SLC16A3	1944.685	626.05	1379.556	1.635	0.002286	0.229	IF UP
POLR2J3	137.701	438.442	266.59	-1.672	0.002288	0.229	NC UP
TLR10	287.637	42.911	182.754	2.742	0.002288	0.229	IF UP
SPX	331.561	1338.416	763.071	-2.013	0.002311	0.229	NC UP
MT1HL1	7.659	50.561	26.045	-2.717	0.002318	0.229	NC UP
TNNT1	21.799	1.979	13.305	3.439	0.002345	0.229	IF UP
ACAN	276.139	42.712	176.099	2.69	0.002355	0.229	IF UP
ZNF488	29.92	3.713	18.688	2.959	0.002362	0.229	IF UP
SP6	191.508	52.553	131.956	1.863	0.002363	0.229	IF UP
IL17REL	23.848	0.638	13.901	5.164	0.002367	0.229	IF UP
MT1H	278.456	1571.403	832.576	-2.496	0.002377	0.229	NC UP
RUNX2	303.55	73.781	205.078	2.039	0.002389	0.229	IF UP
ITLN2	15.05	0	8.6	6.3	0.00239	0.229	IF UP
MINAR1	58.067	9.628	37.308	2.591	0.002399	0.229	IF UP
AMBP	33.779	158.443	87.206	-2.226	0.002463	0.2332	NC UP
C4orf17	30.304	0.638	17.59	5.518	0.002494	0.2332	IF UP
LINC01550	157.03	549.324	325.156	-1.806	0.002494	0.2332	NC UP
IGDCC4	1014.989	200.466	665.908	2.339	0.002496	0.2332	IF UP
C21orf58	975.415	2931.7	1813.823	-1.587	0.002509	0.2332	NC UP
KIF12	2787.973	11361.566	6462.37	-2.027	0.002528	0.2332	NC UP
PKD1P2	46.254	4.387	28.311	3.39	0.002528	0.2332	IF UP
HNF1A-AS1	350.724	1765.51	957.061	-2.332	0.00253	0.2332	NC UP
CDON	589.065	107.796	382.806	2.448	0.002557	0.2342	IF UP
SMAD1-AS2	13.975	0.943	8.39	3.815	0.002567	0.2342	IF UP
LCN10	731.385	68.379	447.24	3.419	0.002574	0.2342	IF UP
ITGA11	1952.597	574.135	1361.828	1.766	0.002586	0.2343	IF UP
EN1	16.387	1.247	9.899	3.634	0.0026	0.2345	IF UP
DUSP13	70.284	10.238	44.55	2.781	0.002663	0.2392	IF UP
ZNF750	130.936	19.866	83.335	2.717	0.002683	0.24	IF UP
GPRC5A	478.388	78.201	306.879	2.613	0.002722	0.2416	IF UP
PARN	55.241	5.779	34.043	3.24	0.002724	0.2416	IF UP
C16orf92	13.972	0.319	8.121	5.237	0.002736	0.2417	IF UP
ADAM28	4503.32	674.985	2862.605	2.738	0.002798	0.2462	IF UP
UCKL1-AS1	165.922	450.858	288.038	-1.442	0.002839	0.2479	NC UP
EPYC	38.362	5.597	24.32	2.758	0.002846	0.2479	IF UP
XDH	122.478	24.936	80.675	2.307	0.002857	0.2479	IF UP
PCSK5	984.278	426.301	745.145	1.207	0.002864	0.2479	IF UP
FCRL3	194.474	12.544	116.504	3.946	0.002877	0.248	IF UP
WT1	662.334	199.514	463.983	1.73	0.002891	0.2482	IF UP
PITPNM1	3420.726	7116.159	5004.483	-1.057	0.002921	0.2488	NC UP
MCM10	28.004	2.102	16.904	3.749	0.002931	0.2488	IF UP
WNT1	63.852	19.854	44.996	1.672	0.00296	0.2488	IF UP
HOGA1	346.087	1422.946	807.598	-2.039	0.002964	0.2488	NC UP
ZSCAN4	9.605	0	5.489	5.647	0.002967	0.2488	IF UP
CDRT15	19.819	2.219	12.276	3.107	0.002968	0.2488	IF UP
TTC24	54.133	3.409	32.394	3.957	0.002981	0.2488	IF UP
KRT73	13.685	0	7.82	6.163	0.00301	0.2488	IF UP
ANKRD30B	23.482	1.247	13.953	4.178	0.003043	0.2488	IF UP
PAQR5	147.902	503.14	300.147	-1.764	0.003055	0.2488	NC UP
SPTA1	25.227	1.219	14.938	4.302	0.00306	0.2488	IF UP
CPXM2	5560.029	1019.939	3614.276	2.446	0.003074	0.2488	IF UP
PLA2G7	235.611	33.398	148.948	2.814	0.003087	0.2488	IF UP
KIF14	45.197	3.409	27.287	3.694	0.003104	0.2488	IF UP
TNFRSF21	912.558	210.17	611.534	2.117	0.003129	0.2488	IF UP
MFAP3	353.765	84.798	238.493	2.059	0.003136	0.2488	IF UP
LOC100418723	33.355	4.401	20.946	2.914	0.003144	0.2488	IF UP
ZNF469	612.021	106.433	395.34	2.522	0.003152	0.2488	IF UP
MT1E	1402.24	5820.028	3295.578	-2.053	0.003159	0.2488	NC UP
SEC24D	1842.963	546.364	1287.277	1.754	0.003167	0.2488	IF UP
DDN	21.084	1.587	12.728	3.826	0.00317	0.2488	IF UP
ENC1	1186.46	477.843	882.767	1.312	0.003183	0.2488	IF UP
CLECL1	59.115	9.671	37.925	2.611	0.003186	0.2488	IF UP
MIR6859-4	12.102	0	6.916	5.98	0.003189	0.2488	IF UP
AHNAK2	1027.086	313.2	721.135	1.712	0.003201	0.2488	IF UP
WSCD2	293.089	51.485	189.544	2.508	0.003202	0.2488	IF UP
DUSP2	636.656	109.255	410.627	2.546	0.003251	0.2514	IF UP
KCNF1	67.972	322.459	177.038	-2.244	0.003259	0.2514	NC UP
TSPAN5	674.927	170.177	458.606	1.988	0.003286	0.2521	IF UP
WFDC13	25.972	0.943	15.245	4.731	0.003292	0.2521	IF UP
EPGN	17.669	0.624	10.364	4.738	0.003375	0.2569	IF UP
TNFSF11	20.442	0.638	11.954	4.937	0.003379	0.2569	IF UP
KIF19	1012.216	2363.397	1591.294	-1.223	0.003403	0.2578	NC UP
CNGB1	54.851	9.36	35.354	2.547	0.003469	0.2611	IF UP
TMIGD3	151.013	41	103.865	1.886	0.003471	0.2611	IF UP
MROH5	28.888	4.415	18.4	2.711	0.003504	0.2617	IF UP
MCEMP1	16.05	0.319	9.308	5.429	0.003531	0.2617	IF UP
MYO1B	1885.73	576.143	1324.478	1.71	0.003554	0.2617	IF UP
ALX4	29.54	5.076	19.055	2.539	0.003559	0.2617	IF UP
IGKV3D-11	181.482	2.421	104.742	6.229	0.003561	0.2617	IF UP
ABCC4	949.091	190.834	624.123	2.314	0.003562	0.2617	IF UP
KCNS1	41.404	5.308	25.934	2.93	0.003565	0.2617	IF UP
PMM1	1319.771	3192.788	2122.493	-1.274	0.003584	0.2622	NC UP
POLR2J2	51.405	139.062	88.973	-1.435	0.003605	0.2627	NC UP
WNT2	200.934	34.666	129.677	2.532	0.003637	0.2627	IF UP
PDZK1IP1	1457.872	7436.418	4020.106	-2.351	0.003639	0.2627	NC UP
MST1L	467.969	1781.789	1031.035	-1.929	0.00364	0.2627	NC UP
HBB	6659.561	1488.023	4443.187	2.162	0.003652	0.2627	IF UP
CDCA8	81.716	20.732	55.58	1.971	0.003714	0.2663	IF UP
NEBL-AS1	10.175	68.809	35.304	-2.753	0.003755	0.2679	NC UP
SBSN	41.093	2.074	24.37	4.313	0.003769	0.2679	IF UP
SKIV2L	17.102	0.305	9.903	5.521	0.003817	0.2679	IF UP
SLC25A36P1	7.346	0	4.198	5.258	0.003825	0.2679	IF UP
ZNF705E	30.509	3.806	19.065	3.011	0.003838	0.2679	IF UP
VIT	176.776	37.446	117.063	2.246	0.003849	0.2679	IF UP
CDH16	2843.277	12752.282	7089.993	-2.165	0.003867	0.2679	NC UP
RXFP2	18.26	0.609	10.695	4.808	0.00388	0.2679	IF UP
RHOQ-AS1	36.698	9.787	25.165	1.899	0.003892	0.2679	IF UP
SPATA31A3	9.833	0	5.619	5.691	0.0039	0.2679	IF UP
FCGR1B	104.001	22.191	68.94	2.231	0.003901	0.2679	IF UP
KLHL4	129.223	23.013	83.705	2.483	0.003902	0.2679	IF UP
LOC107985579	27.346	131.646	72.046	-2.26	0.003908	0.2679	NC UP
SEMA7A	393.778	140.163	285.086	1.49	0.003925	0.2679	IF UP
FAM205A	79.453	8.874	49.205	3.148	0.003926	0.2679	IF UP
KIF15	98.353	29.406	68.804	1.739	0.003984	0.269	IF UP
PPBP	28.756	2.495	17.501	3.478	0.003992	0.269	IF UP
MPEG1	3018.175	502.529	1940.041	2.586	0.004019	0.269	IF UP
HECW2	192.378	42.196	128.014	2.186	0.004022	0.269	IF UP
PRG4	157.351	19.902	98.444	2.981	0.004025	0.269	IF UP
AGT	2082.811	5599.255	3589.859	-1.427	0.004026	0.269	NC UP
FREM3	30.477	2.712	18.578	3.489	0.004038	0.269	IF UP
RGS7BP	136.212	28.345	89.983	2.26	0.004043	0.269	IF UP
SYT7	483.008	101.623	319.557	2.247	0.004064	0.2691	IF UP
KIF18B	48.064	7.729	30.778	2.617	0.00408	0.2691	IF UP
LINC01198	22.533	2.32	13.87	3.351	0.004082	0.2691	IF UP
LOC100128310	7.625	0	4.357	5.315	0.004103	0.2696	IF UP
GALNT14	128.888	428.308	257.211	-1.731	0.004161	0.2719	NC UP
ERMN	81.399	5.607	48.917	3.841	0.004164	0.2719	IF UP
SLC4A8	358.513	155.56	271.533	1.202	0.004229	0.2751	IF UP
TNS1-AS1	34.283	99.088	62.057	-1.534	0.004238	0.2751	NC UP
CILP	2368.922	734.133	1668.298	1.69	0.004289	0.2776	IF UP
PADI3	17.491	0	9.995	6.518	0.004321	0.2786	IF UP
H3C3	6.835	0	3.906	5.162	0.004332	0.2786	IF UP
FOLR3	30.064	2.951	18.444	3.326	0.004423	0.2836	IF UP
NR1H4	63.758	207.898	125.532	-1.703	0.004453	0.2844	NC UP
HTR7	73.923	15.818	49.02	2.233	0.00447	0.2844	IF UP
HASPIN	36.355	5.598	23.174	2.662	0.004476	0.2844	IF UP
LOC400553	43.216	2.437	25.739	4.106	0.004496	0.2849	IF UP
IL1RN	156.278	29.374	101.89	2.409	0.004555	0.2861	IF UP
NGFR	1722.126	549.704	1219.66	1.648	0.004563	0.2861	IF UP
GATA4	45.888	7.439	29.41	2.605	0.004566	0.2861	IF UP
KCNJ2	232.672	67.67	161.957	1.782	0.004569	0.2861	IF UP
COL17A1	417.076	126.696	292.627	1.718	0.00462	0.2878	IF UP
HRK	87.828	391.403	217.932	-2.155	0.004632	0.2878	NC UP
PLAC8	224.362	41.31	145.911	2.441	0.004637	0.2878	IF UP
FMO5	228.397	103.539	174.887	1.139	0.004698	0.2907	IF UP
LINC01133	153.489	19.544	96.084	2.977	0.004731	0.292	IF UP
ZNF705G	16.657	0.928	9.916	4.095	0.004818	0.2963	IF UP
FBLN2	4812.746	1546.618	3412.977	1.638	0.004853	0.2963	IF UP
CST5	58.408	345.803	181.577	-2.563	0.004867	0.2963	NC UP
NDUFB4P11	60.671	243.017	138.819	-1.999	0.00487	0.2963	NC UP
SGK1	2521.456	902.936	1827.805	1.481	0.004887	0.2963	IF UP
HP	153.099	16.244	94.446	3.242	0.004905	0.2963	IF UP
BTG2	5496.317	1945.632	3974.595	1.498	0.004906	0.2963	IF UP
BRIP1	84.125	26.049	59.236	1.688	0.004947	0.2963	IF UP
SLC30A8	12.055	0	6.889	5.983	0.004954	0.2963	IF UP
FAR2	276.718	90.433	196.882	1.612	0.004959	0.2963	IF UP
FAT2	234.769	57.864	158.952	2.016	0.004965	0.2963	IF UP
ALDH3B1	1877.741	4129.361	2842.721	-1.137	0.004968	0.2963	NC UP
CCDC163	88.834	32.08	64.511	1.474	0.005035	0.2982	IF UP
MYH1	33.168	1.951	19.789	4.068	0.005047	0.2982	IF UP
TMEM37	598.389	1482.276	977.198	-1.309	0.005053	0.2982	NC UP
SGCD	590.223	237.557	439.08	1.314	0.005061	0.2982	IF UP
STEAP4	2361.65	697.198	1648.313	1.76	0.00507	0.2982	IF UP
ERP27	271.414	64.382	182.686	2.073	0.005115	0.2997	IF UP
NHSL1	608.985	195.853	431.928	1.636	0.005124	0.2997	IF UP
STAB2	323.761	61.357	211.302	2.396	0.005187	0.3019	IF UP
ARHGAP28	716.354	280.882	529.723	1.35	0.005191	0.3019	IF UP
EPCAM-DT	67.415	249.087	145.275	-1.882	0.005263	0.3043	NC UP
TSPAN1	2162.529	8117.098	4714.487	-1.908	0.005281	0.3043	NC UP
FAM209B	60.846	13.745	40.66	2.15	0.005291	0.3043	IF UP
CD244	141.963	29.142	93.611	2.278	0.0053	0.3043	IF UP
TUBB8P11	10.835	0	6.191	5.826	0.005313	0.3043	IF UP
B3GAT2	50.462	13.295	34.534	1.932	0.005317	0.3043	IF UP
SLC44A3	480.885	1119.706	754.665	-1.219	0.00542	0.3083	NC UP
CLNK	101.985	40.037	75.436	1.353	0.005429	0.3083	IF UP
ASPM	98.422	13.389	61.979	2.881	0.005438	0.3083	IF UP
MMP12	26.861	3.581	16.884	2.922	0.005483	0.3083	IF UP
CFAP299	130.692	609.329	335.822	-2.219	0.005484	0.3083	NC UP
PROM2	1089.443	168.448	694.731	2.693	0.005513	0.3083	IF UP
LUM	25440.881	6526.445	17334.694	1.963	0.005515	0.3083	IF UP
SERPINA7	2.427	25.65	12.38	-3.373	0.005516	0.3083	NC UP
FAM106A	75.681	18.714	51.267	2.003	0.005518	0.3083	IF UP
GABRA2	40.026	6.366	25.6	2.65	0.005543	0.3089	IF UP
B3GNT6	26.981	0.319	15.555	6.179	0.005673	0.3154	IF UP
PRKAG3	21.722	2.632	13.541	3.026	0.005695	0.3158	IF UP
LZTS3	1362.32	4180.166	2569.968	-1.617	0.005731	0.3165	NC UP
GSC	71.353	27.978	52.764	1.35	0.00576	0.3165	IF UP
DLX3	43.943	4.581	27.074	3.27	0.005787	0.3165	IF UP
CD302	229	53.479	153.776	2.094	0.00579	0.3165	IF UP
LOC101927745	92.426	351.144	203.305	-1.924	0.005797	0.3165	NC UP
COL19A1	72.013	10.703	45.737	2.739	0.005801	0.3165	IF UP
RND3	632.549	320.68	498.891	0.981	0.005813	0.3165	NoDiff
CAMP	160.102	16.021	98.353	3.323	0.005857	0.3178	IF UP
CHST13	331.741	1040.999	635.708	-1.649	0.005898	0.3178	NC UP
GPNMB	9960.157	2625.496	6816.731	1.923	0.005907	0.3178	IF UP
LINC00207	6.528	0	3.73	5.097	0.005909	0.3178	IF UP
THBS4	335.406	120.04	243.106	1.481	0.005923	0.3178	IF UP
DELEC1	17.441	1.581	10.644	3.406	0.005925	0.3178	IF UP
NOX4	116.556	32.564	80.559	1.85	0.005944	0.3178	IF UP
THBS1	3521.67	764.628	2340.08	2.203	0.005955	0.3178	IF UP
RELN	423.484	149.37	306.007	1.501	0.006014	0.3201	IF UP
GPR142	32.993	3.538	20.37	3.232	0.006058	0.3206	IF UP
KLRF1	64.929	25.8	48.16	1.346	0.00607	0.3206	IF UP
GLYCTK	541.931	1107.432	784.289	-1.03	0.006084	0.3206	NC UP
IGKV1-5	1409.59	144.685	867.488	3.284	0.006089	0.3206	IF UP
VTCN1	215.656	29.49	135.87	2.871	0.006099	0.3206	IF UP
SLC39A2	11.425	0.609	6.79	4.118	0.006147	0.3223	IF UP
MEFV	61.973	16.437	42.457	1.904	0.006172	0.3225	IF UP
NCAPH	78.434	17.853	52.471	2.122	0.006203	0.3225	IF UP
FPR3	599.681	97.833	384.603	2.615	0.006209	0.3225	IF UP
FAM83D	127.984	44.339	92.136	1.529	0.006218	0.3225	IF UP
SLC35G3	7.485	0	4.277	5.297	0.006226	0.3225	IF UP
RGS4	361.744	73.477	238.201	2.299	0.006245	0.3225	IF UP
ARHGAP20	471.148	160.53	338.026	1.551	0.006255	0.3225	IF UP
WDFY4	996.057	176.547	644.839	2.495	0.006283	0.3229	IF UP
FZD10-AS1	373.914	946.681	619.386	-1.34	0.006294	0.3229	NC UP
KLHDC8A	311.807	822.21	530.551	-1.399	0.006327	0.3237	NC UP
CTAGE16P	12.397	0	7.084	6.023	0.006341	0.3237	IF UP
ART1	15.598	0.305	9.044	5.392	0.006374	0.3239	IF UP
TPPP3	8304.212	31996.996	18458.262	-1.946	0.006375	0.3239	NC UP
TNFRSF8	214.272	35.631	137.712	2.59	0.006451	0.327	IF UP
PLAU	783.062	244.457	552.231	1.679	0.006494	0.3282	IF UP
CEACAM3	22.986	0.943	13.539	4.554	0.006542	0.3282	IF UP
SEPT5-GP1BB	50.105	10.463	33.115	2.238	0.006555	0.3282	IF UP
ACSM5	356.239	1024.597	642.678	-1.524	0.006568	0.3282	NC UP
OMD	749.587	285	550.478	1.396	0.006569	0.3282	IF UP
CRISPLD2	3743.286	1499.436	2781.636	1.32	0.006588	0.3282	IF UP
WNT3A	32.205	2.117	19.31	3.938	0.006608	0.3282	IF UP
EGR3	240.964	57.759	162.447	2.058	0.006631	0.3282	IF UP
HMX2	11.322	0	6.47	5.89	0.006634	0.3282	IF UP
SEPTIN3	118.477	22.321	77.267	2.413	0.006639	0.3282	IF UP
HOXC10	16.752	92.782	49.336	-2.466	0.006663	0.3282	NC UP
CHST11	1163.166	341.198	810.894	1.769	0.006673	0.3282	IF UP
RBM38	1392.767	2470.488	1854.647	-0.827	0.006676	0.3282	NoDiff
POTEC	13.473	0	7.699	6.142	0.006698	0.3286	IF UP
IGLV3-16	19.974	0	11.414	6.706	0.006798	0.3312	IF UP
IMPA2	963.593	2437.3	1595.182	-1.339	0.006807	0.3312	NC UP
C10orf55	12.815	0.928	7.721	3.695	0.006809	0.3312	IF UP
ELF5	31.764	0.855	18.518	5.326	0.006814	0.3312	IF UP
A4GNT	19.656	64.501	38.875	-1.715	0.006874	0.3331	NC UP
TERT	29.632	1.247	17.467	4.525	0.006892	0.3331	IF UP
NEUROG2	8.118	0	4.639	5.415	0.006913	0.3331	IF UP
IGKV1D-13	125.121	7.478	74.702	4.053	0.006931	0.3331	IF UP
LGALS9B	20.838	1.493	12.547	3.85	0.006932	0.3331	IF UP
EPHA10	457.571	65.846	289.689	2.797	0.006958	0.3337	IF UP
CCNP	94.036	348.4	203.049	-1.888	0.006983	0.3341	NC UP
SLC22A9	12.048	82.63	42.297	-2.774	0.007005	0.3344	NC UP
ZFHX4	378.142	184.277	295.057	1.04	0.007026	0.3346	IF UP
MYBL2	107.101	18.562	69.156	2.524	0.007062	0.3356	IF UP
CD38	736.702	136.065	479.286	2.436	0.007096	0.3365	IF UP
ECHDC3	722.472	2030.739	1283.158	-1.491	0.007155	0.3367	NC UP
TM4SF5	117.57	677.677	357.616	-2.526	0.007171	0.3367	NC UP
GJA5	335.603	89.963	230.329	1.897	0.007191	0.3367	IF UP
IKBKGP1	9.866	54.295	28.907	-2.466	0.007224	0.3367	NC UP
GRIN1	66.126	15.932	44.614	2.065	0.007226	0.3367	IF UP
CLPS	29.664	0.855	17.317	5.233	0.007253	0.3367	IF UP
ACOXL	58.111	17.257	40.602	1.737	0.007261	0.3367	IF UP
CD5L	15.635	0.638	9.208	4.559	0.007289	0.3367	IF UP
PCP4	876.604	3903.129	2173.686	-2.154	0.007293	0.3367	NC UP
SLC25A10	199.373	791.041	452.945	-1.987	0.007313	0.3367	NC UP
JCAD	2639.261	958.668	1919.007	1.461	0.007328	0.3367	IF UP
PGBD5	178.627	525.53	327.3	-1.555	0.007328	0.3367	NC UP
PRKG2	36.803	4.987	23.168	2.872	0.007341	0.3367	IF UP
ASTL	34.842	4.342	21.771	3.026	0.00735	0.3367	IF UP
CACNG5	33.623	175.903	94.6	-2.382	0.007352	0.3367	NC UP
TASL	96.92	20.54	64.186	2.234	0.007353	0.3367	IF UP
ABCB11	16.34	1.037	9.781	3.991	0.007526	0.3437	IF UP
SCEL	91.473	4.784	54.321	4.267	0.00754	0.3437	IF UP
STT3B	4509.767	2338.117	3579.06	0.948	0.00759	0.3453	NoDiff
DMRT3	21.734	0.609	12.68	5.076	0.007635	0.3455	IF UP
ESYT1	3928.577	6979.284	5236.023	-0.829	0.007639	0.3455	NoDiff
CA12	5506.266	16546.266	10237.694	-1.587	0.007643	0.3455	NC UP
GLTPD2	170.384	571.975	342.495	-1.746	0.007696	0.3471	NC UP
CD200R1L	8.873	0	5.07	5.542	0.007724	0.3472	IF UP
GPR137C	105.823	26.19	71.695	2.012	0.007742	0.3472	IF UP
PPOX	1236.152	2463.338	1762.088	-0.995	0.007746	0.3472	NoDiff
CD69	304.023	80.387	208.179	1.917	0.007857	0.3503	IF UP
GRIK1	50.521	13.859	34.809	1.892	0.007858	0.3503	IF UP
ADAMTS1	2578.044	946.978	1879.016	1.445	0.007879	0.3503	IF UP
SV2B	117.35	32.951	81.179	1.83	0.007887	0.3503	IF UP
GASK1B	3269.588	1206.106	2385.238	1.439	0.007901	0.3503	IF UP
SMTNL2	639.666	1510.062	1012.693	-1.239	0.007937	0.3503	NC UP
IGLV1-47	629.089	65.634	387.608	3.262	0.007964	0.3503	IF UP
GPAT2P1	20.821	3.161	13.253	2.675	0.007971	0.3503	IF UP
PLIN1	95.63	373.171	214.576	-1.963	0.007971	0.3503	NC UP
LHFPL5	108.782	25.682	73.168	2.079	0.007981	0.3503	IF UP
ACP3	105.98	27.407	72.306	1.951	0.008062	0.3532	IF UP
MYPN	20.316	1.493	12.249	3.816	0.00811	0.3536	IF UP
CHST1	277.069	84.543	194.558	1.709	0.008135	0.3536	IF UP
SDHAF4	337.432	767.955	521.942	-1.185	0.008136	0.3536	NC UP
TRAV18	6.985	0	3.992	5.188	0.008139	0.3536	IF UP
TNFRSF14	62.539	310.34	168.739	-2.313	0.008183	0.3548	NC UP
CARMIL2	498.991	122.979	337.843	2.02	0.008205	0.355	IF UP
PI4KAP1	272.756	801.544	499.38	-1.556	0.00823	0.3552	NC UP
SYNE4	257.466	836.186	505.489	-1.699	0.008257	0.3552	NC UP
ZDHHC22	6.812	0	3.892	5.157	0.008258	0.3552	IF UP
HTR3B	10.917	0	6.238	5.839	0.008369	0.3592	IF UP
P2RY10	207.617	23.511	128.714	3.137	0.008411	0.3599	IF UP
HPD	601.962	2554.742	1438.868	-2.085	0.008433	0.3599	NC UP
CENPBD1P1	967.124	2377.159	1571.425	-1.297	0.00844	0.3599	NC UP
ZNF479	9.748	0.319	5.707	4.718	0.008459	0.3599	IF UP
CCL25	30.365	82.356	52.647	-1.44	0.00847	0.3599	NC UP
HEY1	279.805	130.335	215.747	1.105	0.008514	0.3611	IF UP
MT3	56.55	439.299	220.585	-2.955	0.008558	0.3622	NC UP
SLC6A7	26.296	3.9	16.698	2.768	0.008598	0.3632	IF UP
MT1X	323.724	1264.29	726.824	-1.965	0.008628	0.3637	NC UP
SPATA31A1	20.184	0.638	11.807	4.935	0.008644	0.3637	IF UP
CD1C	269.752	49.996	175.57	2.428	0.008716	0.3658	IF UP
HPSE	160.007	36.898	107.246	2.114	0.008739	0.3658	IF UP
CYP7A1	14.817	0.928	8.865	3.928	0.008745	0.3658	IF UP
MT2A	2550.532	7914.2	4849.247	-1.634	0.008779	0.3665	NC UP
ZNF365	41.799	14.029	29.898	1.578	0.008857	0.3686	IF UP
DUSP5	273.885	93.258	196.473	1.551	0.008897	0.3686	IF UP
CLEC4D	20.427	2.102	12.574	3.289	0.0089	0.3686	IF UP
ZBED2	36.704	5.218	23.21	2.857	0.008925	0.3686	IF UP
PLA2G2D	344.035	43.652	215.299	2.979	0.008939	0.3686	IF UP
MTND4P12	163.838	580.619	342.459	-1.826	0.008958	0.3686	NC UP
MINDY4	111.978	321.741	201.876	-1.522	0.008964	0.3686	NC UP
POMC	507.166	3435.591	1762.205	-2.76	0.008995	0.3686	NC UP
OLFML2B	2970.35	514.786	1917.965	2.528	0.009005	0.3686	IF UP
TMEM45A	752.295	216.239	522.557	1.799	0.009013	0.3686	IF UP
PARD6G-AS1	120.89	282.027	189.949	-1.22	0.009025	0.3686	NC UP
RAB7B	428.809	147.387	308.2	1.54	0.009042	0.3686	IF UP
MND1	29.739	5.995	19.563	2.347	0.009054	0.3686	IF UP
LCT	23.709	1.646	14.254	3.833	0.009081	0.3689	IF UP
PTP4A3	28.211	1.523	16.773	4.161	0.009097	0.3689	IF UP
CD163L1	282.792	68.534	190.967	2.043	0.009118	0.369	IF UP
SHOX2	35.269	7.438	23.341	2.256	0.009149	0.3693	IF UP
HSPBP1	2268.828	7043.44	4315.09	-1.634	0.00916	0.3693	NC UP
GPX6	17.019	0	9.725	6.479	0.009198	0.3701	IF UP
CHRDL1	2975.9	1253.58	2237.763	1.247	0.009226	0.3701	IF UP
TAGAP	537.318	194.336	390.325	1.467	0.009267	0.3701	IF UP
LOC340357	11.996	0	6.855	5.975	0.009272	0.3701	IF UP
C5orf49	1147.789	4178.833	2446.808	-1.864	0.009278	0.3701	NC UP
NOS2	82.441	31.177	60.471	1.397	0.009282	0.3701	IF UP
ADAM5	33.769	1.71	20.029	4.384	0.009306	0.3703	IF UP
FPR2	39.536	4.661	24.59	3.094	0.009345	0.3712	IF UP
PRRG3	97.559	251.123	163.372	-1.365	0.009405	0.3719	NC UP
GALNT13	83.655	22.046	57.251	1.925	0.009421	0.3719	IF UP
LOC105379252	19.358	78.264	44.603	-2.009	0.009442	0.3719	NC UP
KCNJ3	108.945	339.619	207.805	-1.638	0.009452	0.3719	NC UP
CACNG4	66.773	10.555	42.68	2.664	0.009458	0.3719	IF UP
BEND6	128.044	30.547	86.26	2.071	0.009469	0.3719	IF UP
TMEM158	114.845	50.15	87.119	1.198	0.009521	0.3733	IF UP
LOC100653233	5.493	0	3.139	4.845	0.009599	1	IF UP
GSTM4	1243.873	3486.808	2205.13	-1.487	0.009612	0.3762	NC UP
ADAMTS15	895.655	203.45	598.995	2.138	0.009687	0.3774	IF UP
CYP4X1	345.088	92.288	236.745	1.902	0.009694	0.3774	IF UP
CERS6	313.522	91.862	218.525	1.77	0.0097	0.3774	IF UP
EBF2	385.565	104.463	265.093	1.882	0.009714	0.3774	IF UP
IGKV3-11	3837.299	186.293	2272.582	4.364	0.009847	0.3819	IF UP
SPATA31C2	154.066	13.416	93.788	3.531	0.00989	0.3828	IF UP
SLIT1	58.79	17.428	41.064	1.76	0.009965	0.3847	IF UP
IL21R	211.107	35.956	136.042	2.551	0.009982	0.3847	IF UP
IL24	18.374	1.233	11.028	3.832	0.009993	0.3847	IF UP
CABP5	20.884	0.305	12.064	5.813	0.01001	0.3847	IF UP
LINC01697	177.534	620.783	367.498	-1.805	0.01003	0.3847	NC UP
CARD6	456.385	132.083	317.398	1.787	0.01012	0.3871	IF UP
SLC5A5	16.291	1.493	9.949	3.5	0.01013	0.3871	IF UP
ZDHHC20	1741.328	692.587	1291.868	1.33	0.01016	0.3877	IF UP
DMRTA2	28.252	2.552	17.238	3.442	0.01019	0.3877	IF UP
KLF2	3975.532	1736.635	3016.005	1.195	0.0102	0.3877	IF UP
RUNX1	1918.961	555.215	1334.498	1.789	0.01024	0.3885	IF UP
DTL	78.553	17.179	52.25	2.199	0.01032	0.3907	IF UP
CLCA3P	13.799	0.624	8.152	4.399	0.01034	0.3907	IF UP
HOPX	3444.189	662.591	2252.076	2.378	0.01035	0.3907	IF UP
KCNA3	127.929	15.549	79.766	3.033	0.01045	0.3936	IF UP
DNM1	2391.736	4987.106	3504.037	-1.06	0.01064	0.4002	NC UP
NUTM1	35.188	6.466	22.879	2.445	0.01069	0.4002	IF UP
WRAP53	583.423	1138.385	821.264	-0.964	0.01069	0.4002	NoDiff
NLRP6	102.06	207.344	147.181	-1.023	0.0107	0.4002	NC UP
ABHD14A	252.612	751.421	466.387	-1.572	0.01072	0.4003	NC UP
CD1D	255.309	69.951	175.87	1.864	0.0108	0.4028	IF UP
ALDOB	81.584	335.02	190.199	-2.035	0.01084	0.4028	NC UP
CLDN20	17.536	3.212	11.398	2.409	0.01084	0.4028	IF UP
SLC3A1	65.707	195.507	121.336	-1.571	0.01087	0.403	NC UP
HPN-AS1	113.968	319.511	202.058	-1.486	0.01094	0.4035	NC UP
MNDA	653.833	165.573	444.578	1.982	0.01094	0.4035	IF UP
FRRS1	353.652	136.636	260.645	1.371	0.01095	0.4035	IF UP
RBP5	1656.776	5900.091	3475.339	-1.832	0.01095	0.4035	NC UP
LINC01559	5.59	0	3.194	4.874	0.01102	1	IF UP
HEG1	3073.882	910.22	2146.598	1.756	0.0111	0.4066	IF UP
IGHV3-11	92.484	5.836	55.349	3.977	0.01111	0.4066	IF UP
RNH1	558.478	162.502	388.774	1.782	0.01111	0.4066	IF UP
HOXC8	416.719	985.288	660.391	-1.241	0.01112	0.4066	NC UP
LINC02418	82.446	291.897	172.211	-1.822	0.01114	0.4066	NC UP
WFDC21P	12.14	1.979	7.786	2.585	0.01115	0.4066	IF UP
NYAP2	19.293	1.581	11.702	3.568	0.01123	0.4087	IF UP
APOLD1	474.594	198.656	356.335	1.258	0.01127	0.409	IF UP
DBF4	267.638	130.454	208.845	1.036	0.0113	0.409	IF UP
RHOBTB3	2040.106	950.562	1573.159	1.102	0.01133	0.409	IF UP
APOA5	10.698	0	6.113	5.811	0.01134	0.409	IF UP
LOC100129291	12.497	0.855	7.508	4.04	0.01135	0.409	IF UP
LDLRAD1	287.405	853.369	529.961	-1.57	0.01137	0.409	NC UP
SLIT2	2619.986	1455.05	2120.727	0.848	0.01139	0.409	NoDiff
PART1	55.714	9.444	35.884	2.587	0.0114	0.409	IF UP
C10orf71	26.211	1.276	15.525	4.327	0.01147	0.409	IF UP
MYO18B	69.523	10.409	44.189	2.743	0.01147	0.409	IF UP
F2RL3	137.08	43.622	97.027	1.652	0.01148	0.409	IF UP
NUDT14	866.151	2512.65	1571.793	-1.536	0.01148	0.409	NC UP
IGKV1-12	530.254	54.395	326.314	3.288	0.0115	0.409	IF UP
IFNL2	10.94	0	6.251	5.842	0.01151	0.409	IF UP
SLC24A2	16.037	1.219	9.686	3.648	0.01154	0.409	IF UP
OR8D1	10.305	0.609	6.15	3.978	0.01156	0.409	IF UP
GPR183	417.954	108.871	285.49	1.941	0.01158	0.409	IF UP
GPR85	91.782	28.034	64.462	1.71	0.01158	0.409	IF UP
ANG	181.479	484.325	311.27	-1.415	0.01162	0.4092	NC UP
FAM47C	32.583	1.276	19.166	4.645	0.01163	0.4092	IF UP
FOXE1	9.914	0.609	5.926	3.922	0.0117	0.4107	IF UP
S100A1	70.098	139.779	99.961	-0.995	0.01171	0.4107	NoDiff
XCR1	91.409	22.047	61.683	2.048	0.01175	0.4114	IF UP
ABHD14B	1785.282	3882.546	2684.11	-1.121	0.01178	0.4119	NC UP
POLD2	2534.465	6392.736	4188.01	-1.335	0.01184	0.4131	NC UP
ALDH1L1-AS2	35.429	130.413	76.137	-1.874	0.0119	0.4146	NC UP
NID2	1410.796	302.838	935.957	2.219	0.01194	0.4155	IF UP
AMBN	10.549	0	6.028	5.79	0.01198	0.4162	IF UP
ODF3B	3913.659	11048.101	6971.277	-1.497	0.01203	0.4162	NC UP
NT5C1A	26.62	3.966	16.911	2.768	0.01204	0.4162	IF UP
SLC38A1	1475.419	409.655	1018.663	1.848	0.01204	0.4162	IF UP
KIF20A	57.174	13.288	38.366	2.114	0.01215	0.4194	IF UP
SLC39A4	681.439	1974.289	1235.517	-1.534	0.01222	0.42	NC UP
CCR1	453.553	131.636	315.589	1.784	0.01223	0.42	IF UP
MRPL12	182.32	684.312	397.459	-1.908	0.01223	0.42	NC UP
PPP1R32	694.166	2052.087	1276.132	-1.563	0.01226	0.4201	NC UP
ADARB2	454.079	1620.624	954.027	-1.835	0.01227	0.4201	NC UP
TMPRSS4	333.891	15.345	197.371	4.445	0.01233	0.4215	IF UP
CCN6	50.037	4.828	30.662	3.377	0.01238	0.4225	IF UP
PCSK6	460.37	111.951	311.048	2.04	0.01248	0.4247	IF UP
SPSB2	441.013	940.572	655.11	-1.092	0.0125	0.4247	NC UP
SAMD9	639.096	212.695	456.352	1.586	0.01252	0.4247	IF UP
LINC00173	205.792	414.439	295.212	-1.011	0.01254	0.4247	NC UP
LRRC61	535.408	1313.277	868.781	-1.294	0.01256	0.4247	NC UP
TNFRSF13B	104.448	10.223	64.066	3.352	0.01258	0.4247	IF UP
ADIPOQ	10.304	113.953	54.725	-3.468	0.01262	0.4247	NC UP
FAM110B	347.544	598.037	454.898	-0.783	0.01265	0.4247	NoDiff
RAB15	555.593	217.202	410.568	1.355	0.01265	0.4247	IF UP
EFCAB2	693.066	1561.137	1065.096	-1.171	0.0127	0.4247	NC UP
TRAV38-1	8.894	0	5.082	5.537	0.0127	0.4247	IF UP
CD209	250.693	40.499	160.61	2.631	0.01271	0.4247	IF UP
MED25	2027.298	4410.747	3048.776	-1.121	0.01273	0.4247	NC UP
NIBAN1	1935.046	585.144	1356.516	1.725	0.01273	0.4247	IF UP
EDDM3B	24.129	3.567	15.316	2.777	0.01278	0.4258	IF UP
ELOVL5	2818.334	1438.957	2227.172	0.97	0.01282	0.4265	NoDiff
LINGO1	220.348	75.093	158.096	1.55	0.01285	0.4268	IF UP
LINC00649	158.535	48.056	111.187	1.724	0.0129	0.4277	IF UP
ANKRD44-AS1	67.112	210.013	128.355	-1.642	0.01292	0.4277	NC UP
ADAM9	1355.738	359.216	928.657	1.915	0.01295	0.4282	IF UP
DUXAP10	69.171	12.221	44.764	2.51	0.01301	0.429	IF UP
GPR1	56.952	10.946	37.235	2.389	0.01303	0.429	IF UP
TUSC8	41.239	222.892	119.091	-2.432	0.01304	0.429	NC UP
TANC2	1012.443	410.184	754.332	1.303	0.01307	0.429	IF UP
CCL13	24.711	2.348	15.127	3.442	0.0131	0.429	IF UP
SLC25A48	46.58	157.931	94.302	-1.757	0.0131	0.429	NC UP
CAPN14	25.6	4.018	16.35	2.633	0.01314	0.4297	IF UP
INA	12.113	0.943	7.325	3.622	0.01318	0.4303	IF UP
VAV1	972.951	240.028	658.841	2.019	0.0132	0.4303	IF UP
FOXI1	20.031	1.828	12.23	3.401	0.01329	0.4319	IF UP
MIR3150BHG	12.056	0.914	7.281	3.635	0.01329	0.4319	IF UP
LDHD	543.684	1662.643	1023.237	-1.612	0.01335	0.4329	NC UP
STAP1	118.522	27.486	79.507	2.108	0.01337	0.4329	IF UP
COX8A	1219.183	4088.807	2449.022	-1.746	0.01338	0.4329	NC UP
INPP5J	143.183	383.99	246.386	-1.424	0.0134	0.4329	NC UP
LINC02470	23.312	1.885	14.129	3.588	0.01342	0.4329	IF UP
IL4I1	628.709	165.067	430.005	1.928	0.01349	0.4337	IF UP
MARCO	1168.536	255.321	777.159	2.195	0.01349	0.4337	IF UP
PAFAH1B3	262.144	628.695	419.237	-1.261	0.01352	0.4342	NC UP
RGS1	862.156	184.058	571.543	2.229	0.01358	0.4347	IF UP
GSTP1	12044.659	31932.412	20567.982	-1.407	0.01359	0.4347	NC UP
MUC3A	71.334	13.893	46.716	2.351	0.01361	0.4347	IF UP
DUSP1	9434.193	3072.537	6707.769	1.619	0.01362	0.4347	IF UP
OR52I2	10.056	0	5.746	5.721	0.01378	0.4393	IF UP
TRDV2	5.682	0	3.247	4.89	0.01379	1	IF UP
LRP11	55.76	111.536	79.664	-0.996	0.01383	0.4395	NoDiff
EMID1	694.541	1640.509	1099.956	-1.24	0.01385	0.4395	NC UP
THBD	1227.755	463.552	900.239	1.405	0.01386	0.4395	IF UP
IL10RA	1930.12	478.626	1308.051	2.011	0.01387	0.4395	IF UP
CDKN2C	1101.966	2292.891	1612.362	-1.057	0.0139	0.4396	NC UP
CIT	222.405	71.192	157.599	1.639	0.01392	0.4396	IF UP
PMAIP1	71.908	17.721	48.685	2.012	0.01394	0.4398	IF UP
ANKRD22	61.008	16.214	41.811	1.898	0.01398	0.4399	IF UP
PADI4	21.538	2.653	13.445	3.067	0.01399	0.4399	IF UP
TLR4	906.371	247.801	624.127	1.87	0.01401	0.4399	IF UP
LGALS3	4456.227	1711.173	3279.775	1.381	0.01405	0.4406	IF UP
SLC22A12	90.951	340.637	197.959	-1.903	0.01413	0.4415	NC UP
NR1D1	706.007	1512.107	1051.478	-1.099	0.01414	0.4415	NC UP
ABCA1	2174.127	770.863	1572.728	1.496	0.01416	0.4415	IF UP
CGAS	217.727	78.588	158.096	1.468	0.01416	0.4415	IF UP
TNPO1P3	5.62	0	3.212	4.88	0.0142	1	IF UP
CCR4	104.015	14.595	65.692	2.829	0.01422	0.4426	IF UP
LRRC45	1150.661	2211.38	1605.255	-0.942	0.01432	0.445	NoDiff
C1orf189	312.182	1243.806	711.449	-1.993	0.01439	0.4459	NC UP
BTBD19	1059.992	1819.39	1385.448	-0.78	0.01441	0.4459	NoDiff
PLA2G4D	17.708	0.609	10.38	4.788	0.01444	0.4459	IF UP
POTEH	13.147	0.319	7.649	5.145	0.01444	0.4459	IF UP
MAGIX	421.764	1249.085	776.33	-1.566	0.01446	0.4459	NC UP
SLC25A1	3569.237	10824.067	6678.45	-1.6	0.01448	0.4459	NC UP
CYSTM1	1927.22	5176.989	3319.978	-1.425	0.01449	0.4459	NC UP
ITGB1	9967.303	3421.712	7162.05	1.542	0.01453	0.4464	IF UP
FKBP6	20.464	3.546	13.213	2.505	0.01468	0.4476	IF UP
C20orf96	1028.856	2517.774	1666.964	-1.291	0.01471	0.4476	NC UP
IL20RB	83.037	21.003	56.451	1.982	0.01474	0.4476	IF UP
ELAPOR2	538.747	168.656	380.137	1.674	0.01477	0.4476	IF UP
FN3K	1439.315	4517.999	2758.751	-1.65	0.01477	0.4476	NC UP
MSR1	1028.444	325.763	727.295	1.658	0.01477	0.4476	IF UP
COQ4	3002.602	6149.052	4351.081	-1.034	0.01481	0.4476	NC UP
TXN	2417.668	5065.715	3552.545	-1.067	0.01484	0.4476	NC UP
FAM41C	30.208	1.219	17.784	4.583	0.01488	0.4476	IF UP
GPRIN2	153.385	529.985	314.785	-1.788	0.01488	0.4476	NC UP
MMP2	28130.692	9305.811	20062.886	1.596	0.01488	0.4476	IF UP
NOMO2	420.951	159.687	308.98	1.396	0.01488	0.4476	IF UP
DEFB1	155.028	558.565	327.973	-1.848	0.01495	0.4476	NC UP
SLC26A1	290.535	650.684	444.884	-1.164	0.01502	0.4476	NC UP
NIPAL2	1938.661	982.599	1528.92	0.98	0.01505	0.4476	NoDiff
FMNL3	2671.537	969.972	1942.295	1.461	0.01506	0.4476	IF UP
MGAT4C	68.052	14.144	44.949	2.273	0.01508	0.4476	IF UP
RGMB-AS1	42.444	9.909	28.501	2.116	0.01508	0.4476	IF UP
AKR1A1	4327.606	9158.099	6397.817	-1.081	0.01509	0.4476	NC UP
RFX8	79.633	24.544	56.023	1.685	0.01509	0.4476	IF UP
SPIRE1	482.564	208.092	364.933	1.212	0.0151	0.4476	IF UP
BUB1	105.617	22.937	70.182	2.207	0.01511	0.4476	IF UP
SUN3	43.019	6.155	27.22	2.793	0.01513	0.4476	IF UP
COLEC12	1446.438	533.746	1055.284	1.438	0.01517	0.4476	IF UP
HSD3B7	242.402	603.759	397.269	-1.316	0.01518	0.4476	NC UP
LRRC26	51.155	5.979	31.794	3.124	0.01525	0.4476	IF UP
MMP24OS	1307.979	2829.695	1960.143	-1.113	0.01528	0.4476	NC UP
OR1F2P	9.301	0	5.315	5.61	0.01531	0.4476	IF UP
ITPRIPL1	163.592	64.201	120.996	1.349	0.01538	0.4476	IF UP
LINC00607	37.374	9.398	25.385	1.972	0.0154	0.4476	IF UP
NOX5	270.017	79.748	188.473	1.758	0.01542	0.4476	IF UP
PRSS23	2335.955	835.602	1692.946	1.483	0.01545	0.4476	IF UP
CCDC168	74.872	11.734	47.813	2.688	0.01551	0.4476	IF UP
LY6H	1.725	15.208	7.503	-3.145	0.01555	0.4476	NC UP
DDR2	3710.105	2021.958	2986.613	0.876	0.01557	0.4476	NoDiff
KCNA1	15.713	1.247	9.513	3.599	0.01558	0.4476	IF UP
DUOX2	81.689	18.883	54.772	2.101	0.01559	0.4476	IF UP
GBX2	9.698	0.319	5.678	4.706	0.0156	0.4476	IF UP
DBNDD1	250.668	671.981	431.23	-1.421	0.01562	0.4476	NC UP
IL1R1	7792.241	2055.513	5333.643	1.922	0.01563	0.4476	IF UP
NAV1	1933.647	710.356	1409.38	1.445	0.01563	0.4476	IF UP
ARL11	131.39	32.158	88.862	2.032	0.01565	0.4476	IF UP
DNPH1	2528.033	7711.407	4749.479	-1.609	0.01565	0.4476	NC UP
LDHB	264.58	778.442	484.807	-1.556	0.01565	0.4476	NC UP
TBX15	38.842	7.613	25.458	2.34	0.01568	0.4476	IF UP
ACY3	632.535	2574.749	1464.912	-2.025	0.0157	0.4476	NC UP
NTN3	41.533	11.116	28.497	1.893	0.01573	0.4476	IF UP
MYH8	14.294	0	8.168	6.226	0.01575	0.4476	IF UP
RRM2	141.987	31.691	94.717	2.159	0.0158	0.4476	IF UP
CLDN2	6192.361	19917.101	12074.392	-1.685	0.01582	0.4476	NC UP
HYAL1	670.926	1676.239	1101.774	-1.321	0.01582	0.4476	NC UP
TREML2	39.002	8.888	26.096	2.129	0.01583	0.4476	IF UP
BAALC	92.769	38.749	69.617	1.258	0.01584	0.4476	IF UP
PCOLCE2	351.575	125.2	254.557	1.49	0.01586	0.4476	IF UP
TSGA10IP	19.18	2.45	12.01	2.981	0.01586	0.4476	IF UP
SFTA1P	8.179	0	4.674	5.414	0.01588	0.4476	IF UP
TBC1D28	17.92	0.957	10.65	4.186	0.0159	0.4476	IF UP
CD84	1349.186	344.043	918.41	1.971	0.01593	0.4476	IF UP
LINC02669	20.058	2.407	12.494	3.055	0.01593	0.4476	IF UP
C11orf54	978.822	1856.823	1355.108	-0.923	0.01594	0.4476	NoDiff
LINC02884	252.616	120.395	195.95	1.069	0.01594	0.4476	IF UP
POLQ	53.717	13.035	36.282	2.042	0.01594	0.4476	IF UP
POM121L12	10.859	0.638	6.479	4.033	0.01596	0.4476	IF UP
MYO3A	99.568	332.527	199.407	-1.739	0.01597	0.4476	NC UP
ASS1P1	11.537	33.326	20.875	-1.527	0.01598	0.4476	NC UP
TRAV8-4	12.243	1.703	7.726	2.836	0.01599	0.4476	IF UP
ZNF446	266.623	512.639	372.058	-0.943	0.01599	0.4476	NoDiff
IRX1	34.22	140.803	79.898	-2.035	0.016	0.4476	NC UP
NCAPG	55.146	11.513	36.446	2.256	0.01603	0.448	IF UP
HEPACAM2	14.735	1.276	8.967	3.489	0.01607	0.4482	IF UP
HABP2	212.305	719.459	429.657	-1.76	0.01608	0.4482	NC UP
KHK	351.34	864.233	571.151	-1.298	0.01612	0.4485	NC UP
NOD2	168.541	53.386	119.189	1.654	0.01623	0.4509	IF UP
MAGEA4	8.977	0	5.13	5.557	0.01625	0.4509	IF UP
HAND2-AS1	156.064	45.427	108.648	1.775	0.01633	0.452	IF UP
CACNA1E	149.901	45.83	105.299	1.709	0.01636	0.452	IF UP
HCAR3	25.027	3.09	15.625	2.975	0.01651	0.452	IF UP
AP1S1	1269.033	2268.796	1697.503	-0.838	0.01652	0.452	NoDiff
BCL2A1	145.329	27.317	94.752	2.409	0.01655	0.452	IF UP
DENND6B	1120.575	2637.59	1770.724	-1.235	0.01655	0.452	NC UP
NTM	215.135	66.836	151.579	1.683	0.01656	0.452	IF UP
ZNF723	8.512	0	4.864	5.482	0.01659	0.452	IF UP
AGAP2	334.052	92.653	230.595	1.848	0.01662	0.452	IF UP
OOSP3	65.589	251.297	145.178	-1.935	0.01662	0.452	NC UP
GIHCG	274.559	828.81	512.095	-1.593	0.01664	0.452	NC UP
JPT2	1676.242	3032.237	2257.383	-0.855	0.01664	0.452	NoDiff
TACSTD2	2782.862	557.236	1829.022	2.32	0.01664	0.452	IF UP
STC2	156.21	47.947	109.812	1.703	0.01666	0.452	IF UP
BPIFB4	30.324	1.247	17.863	4.566	0.01668	0.452	IF UP
UBASH3B	152.075	44.131	105.813	1.782	0.01668	0.452	IF UP
MIS18BP1	865.041	348.176	643.527	1.313	0.01671	0.452	IF UP
SPATA31D5P	14.314	1.552	8.844	3.152	0.01672	0.452	IF UP
IKZF3	988.645	172.401	638.826	2.519	0.01675	0.452	IF UP
CDH10	8.338	0	4.765	5.449	0.01678	0.452	IF UP
OSTF1	1148.59	498.753	870.089	1.203	0.01678	0.452	IF UP
SCO2	67.611	145.961	101.19	-1.115	0.01686	0.452	NC UP
SH2D4B	19.782	3.69	12.885	2.463	0.01686	0.452	IF UP
SLC2A3	1204.993	371.685	847.861	1.697	0.01686	0.452	IF UP
TMEM131L	755.265	289.302	555.567	1.383	0.01688	0.452	IF UP
LINC01317	447.65	1457.693	880.525	-1.703	0.0169	0.452	NC UP
C8orf88	82.185	35.882	62.341	1.196	0.01691	0.452	IF UP
COL23A1	316.391	767.897	509.894	-1.279	0.01692	0.452	NC UP
FBXL16	151.837	403.799	259.821	-1.412	0.01694	0.452	NC UP
DPCD	892.247	2475.108	1570.616	-1.472	0.01695	0.452	NC UP
JUN	13235.339	5261.969	9818.181	1.331	0.01699	0.452	IF UP
RSPH9	270.925	776.174	487.461	-1.518	0.01703	0.452	NC UP
TBXT	13.534	0	7.734	6.147	0.01706	0.452	IF UP
RELT	300.593	77.155	204.834	1.961	0.01708	0.452	IF UP
BHMT	717.806	2388.494	1433.815	-1.734	0.01709	0.452	NC UP
COCH	80.861	29.667	58.921	1.448	0.0171	0.452	IF UP
CYS1	1028.492	3149.323	1937.419	-1.614	0.0171	0.452	NC UP
CDH18	11.795	0.855	7.106	3.946	0.01711	0.452	IF UP
ARHGAP6	791.268	370.04	610.741	1.096	0.01712	0.452	IF UP
ADAMTS6	273.724	134.299	213.97	1.028	0.01713	0.452	IF UP
FAT3	199.878	84.761	150.542	1.235	0.0173	0.4558	IF UP
RGMB	216.959	127.289	178.529	0.769	0.01734	0.4558	NoDiff
YWHAE	101.543	196.364	142.181	-0.948	0.01734	0.4558	NoDiff
PLIN4	1376.476	3466.249	2272.093	-1.332	0.01737	0.4559	NC UP
DMXL2	1424.314	501.754	1028.931	1.505	0.0174	0.4563	IF UP
ZNF728	32.757	7.396	21.888	2.132	0.01746	0.4573	IF UP
CHRNA3	18.977	3.742	12.447	2.295	0.01767	0.4615	IF UP
LMOD2	9.496	0.928	5.824	3.276	0.01767	0.4615	IF UP
SCIN	592.58	1412.446	943.951	-1.253	0.01769	0.4615	NC UP
PTPRK	16.426	3.139	10.732	2.396	0.01771	0.4615	IF UP
CSTA	127.275	34.326	87.44	1.899	0.01773	0.4615	IF UP
PRR36	226.751	740.917	447.108	-1.707	0.01777	0.4619	NC UP
PODXL2	864.615	2264.068	1464.38	-1.388	0.0179	0.4626	NC UP
RPGRIP1	96.033	35.186	69.955	1.442	0.0179	0.4626	IF UP
TMEM161A	1250.09	2756.793	1895.82	-1.141	0.0179	0.4626	NC UP
KCNB2	9.63	0	5.503	5.659	0.01792	0.4626	IF UP
DSG4	10.795	0.305	6.299	4.863	0.01793	0.4626	IF UP
GTSE1	64.291	19.299	45.009	1.736	0.01794	0.4626	IF UP
SLC4A10	138.992	29.281	91.973	2.244	0.01797	0.4626	IF UP
LOC105378242	29.322	1.174	17.258	4.694	0.01801	0.4626	IF UP
BHLHE22	105.318	18.765	68.224	2.485	0.01803	0.4626	IF UP
DHH	65.545	23.8	47.655	1.459	0.01803	0.4626	IF UP
FDXR	915.279	2339.607	1525.705	-1.354	0.01803	0.4626	NC UP
PDE6B	545.281	1122.53	792.673	-1.041	0.01806	0.4627	NC UP
PIK3R3	734.155	322.017	557.525	1.189	0.01814	0.4638	IF UP
LHX2	15.623	1.276	9.474	3.574	0.01815	0.4638	IF UP
CCDC62	74.64	19.405	50.968	1.947	0.0182	0.4642	IF UP
PRDM1	663.375	139.714	438.949	2.247	0.01821	0.4642	IF UP
WNK4	159.449	487.453	300.022	-1.612	0.01824	0.4642	NC UP
ATP5F1D	2976.559	9305.144	5688.81	-1.644	0.01828	0.4642	NC UP
EFCAB5	33.493	8.134	22.624	2.055	0.0183	0.4642	IF UP
MIR155HG	122.534	32.527	83.959	1.92	0.0183	0.4642	IF UP
SPDYE2	40.719	92.031	62.71	-1.18	0.01833	0.4642	NC UP
GH2	9.533	0	5.447	5.644	0.01837	0.4642	IF UP
FGR	849.759	263.417	598.47	1.689	0.01838	0.4642	IF UP
CKMT2	471.482	1369.814	856.481	-1.538	0.01844	0.4642	NC UP
PTCRA	23.517	3.959	15.135	2.553	0.01844	0.4642	IF UP
CDH8	17.144	2.219	10.747	2.909	0.01857	0.4642	IF UP
ZNF831	140.409	27.915	92.197	2.327	0.01857	0.4642	IF UP
LOC101927888	9.444	0	5.396	5.631	0.01858	0.4642	IF UP
DSG1	26.927	3.059	16.698	3.139	0.01863	0.4642	IF UP
CLEC12A	221.927	48.531	147.614	2.196	0.01864	0.4642	IF UP
CD40LG	63.443	15.754	43.005	2.003	0.01865	0.4642	IF UP
PRRX1	3526.136	1341.958	2590.06	1.394	0.01865	0.4642	IF UP
HTR3A	19.184	1.566	11.634	3.57	0.01867	0.4642	IF UP
CDCA2	60.033	14.404	40.478	2.065	0.01868	0.4642	IF UP
PTX4	19.511	3.111	12.482	2.656	0.01868	0.4642	IF UP
SNRNP25	685.552	1503.532	1036.115	-1.133	0.01868	0.4642	NC UP
EGR4	11.304	0.319	6.596	4.927	0.01871	0.4642	IF UP
LYPLA2	2159.748	4444.57	3138.957	-1.041	0.01872	0.4642	NC UP
CRLF1	85.013	28.276	60.697	1.602	0.01874	0.4642	IF UP
SLC37A4	1178.29	2494.808	1742.512	-1.082	0.01874	0.4642	NC UP
MRC1	923.504	224.117	623.767	2.043	0.01875	0.4642	IF UP
IGSF5	35.976	7.763	23.885	2.22	0.01878	0.4645	IF UP
C9orf24	3104.038	13527.858	7571.39	-2.124	0.01883	0.4648	NC UP
ZNF99	30.988	1.595	18.391	4.255	0.01884	0.4648	IF UP
LOC100129697	23.573	7.358	16.624	1.691	0.01887	0.4649	IF UP
BRCA2	142.223	39.805	98.33	1.834	0.01892	0.4656	IF UP
GAN	50.564	17.647	36.457	1.504	0.01896	0.4656	IF UP
KAAG1	5.772	37.805	19.5	-2.69	0.01899	0.4656	NC UP
TECR	3804.151	10696.367	6757.958	-1.491	0.019	0.4656	NC UP
ZNF726	45.365	13.934	31.894	1.717	0.019	0.4656	IF UP
RPTN	46.617	3.175	27.999	3.906	0.01903	0.4657	IF UP
IRAK3	966.533	291.794	677.36	1.727	0.01906	0.4658	IF UP
DOP1B	641.83	325.041	506.063	0.98	0.01913	0.4666	NoDiff
SDR16C5	28.923	2.437	17.572	3.529	0.01913	0.4666	IF UP
LINC00926	939.89	225.441	633.697	2.06	0.01916	0.4667	IF UP
PTPRO	218.266	84.48	160.929	1.366	0.01924	0.468	IF UP
ST3GAL1	3096.219	1421.309	2378.401	1.123	0.01926	0.468	IF UP
TGM4	22.007	2.863	13.803	2.963	0.0193	0.4685	IF UP
CDH23	1007.431	427.015	758.681	1.238	0.01932	0.4686	IF UP
SPANXN3	40.554	3.48	24.665	3.524	0.01939	0.4686	IF UP
TGM5	16.133	0.943	9.623	4.048	0.01939	0.4686	IF UP
PELATON	183.001	52.947	127.263	1.787	0.01941	0.4686	IF UP
UBXN11	5214.67	12478.556	8327.764	-1.259	0.01941	0.4686	NC UP
TNFAIP8L1	2347.169	4345.221	3203.477	-0.888	0.01945	0.4689	NoDiff
CTSS	5191.633	1362.546	3550.596	1.93	0.01947	0.4689	IF UP
ARSD	1671.536	3602.545	2499.111	-1.108	0.01952	0.4696	NC UP
IKZF2	273.157	145.219	218.326	0.911	0.01955	0.4697	NoDiff
ZFP42	20.375	1.914	12.463	3.376	0.0196	0.4704	IF UP
NDC80	167.241	66.27	123.968	1.333	0.01962	0.4705	IF UP
CPAMD8	3591.765	672.679	2340.728	2.417	0.01969	0.4711	IF UP
PDZK1	874.485	2701.797	1657.619	-1.627	0.01969	0.4711	NC UP
LINC01014	13.632	66.612	36.337	-2.274	0.01971	0.4711	NC UP
OCIAD2	1217.988	2805.576	1898.383	-1.203	0.01981	0.4728	NC UP
DKK2	82.562	22.927	57.004	1.839	0.01985	0.4729	IF UP
ABCA12	56.182	13.259	37.786	2.094	0.01987	0.4729	IF UP
KY	132.801	282.75	197.065	-1.091	0.01988	0.4729	NC UP
ATP1A4	58.173	15.748	39.991	1.88	0.01994	0.4738	IF UP
GK3P	9.43	0.943	5.793	3.258	0.02011	0.4768	IF UP
PDPN	944.781	325.987	679.584	1.536	0.02011	0.4768	IF UP
CLEC10A	510.271	123.4	344.469	2.048	0.02018	0.4771	IF UP
PIK3CG	502.409	127.415	341.697	1.978	0.02021	0.4771	IF UP
SRGAP1	535.531	263.084	418.768	1.025	0.02021	0.4771	IF UP
VIPR1	307.733	99.35	218.426	1.631	0.02022	0.4771	IF UP
ARHGAP23	154.649	41.9	106.328	1.877	0.02024	0.4771	IF UP
ART4	108.319	35.167	76.969	1.623	0.02029	0.4779	IF UP
MS4A7	1571.762	362.775	1053.625	2.115	0.02031	0.4779	IF UP
OR4N2	7.777	0	4.444	5.351	0.02045	0.4792	IF UP
KIRREL2	26.391	2.348	16.087	3.534	0.02047	0.4792	IF UP
FGD5P1	20.776	3.48	13.364	2.545	0.02048	0.4792	IF UP
FAM209A	33.661	7.192	22.317	2.216	0.0205	0.4792	IF UP
CDC25C	39.387	7.742	25.825	2.344	0.02053	0.4792	IF UP
KIF18A	39.136	9.905	26.609	1.964	0.02053	0.4792	IF UP
NABP1	1315.634	374.387	912.242	1.813	0.02053	0.4792	IF UP
MALL	117.794	41.325	85.021	1.507	0.02055	0.4792	IF UP
C1orf105	20.021	2.523	12.522	2.957	0.02059	0.4792	IF UP
NIPSNAP1	1095.768	1704.318	1356.575	-0.637	0.0206	0.4792	NoDiff
HBA2	1585.412	411.723	1082.403	1.946	0.02072	0.4798	IF UP
GPX2	26.172	6.162	17.596	2.086	0.02074	0.4798	IF UP
ST6GALNAC1	124.731	34.073	85.877	1.868	0.02077	0.4798	IF UP
LHX6	368.007	109.905	257.392	1.743	0.02079	0.4798	IF UP
WDR38	1249.705	4038.28	2444.808	-1.692	0.0208	0.4798	NC UP
BTNL3	10.342	1.051	6.36	3.314	0.02081	0.4798	IF UP
KCP	573.258	1374.898	916.818	-1.262	0.02089	0.4798	NC UP
ADHFE1	208.276	456.855	314.809	-1.132	0.0209	0.4798	NC UP
CFH	5157.653	1621.864	3642.315	1.669	0.0209	0.4798	IF UP
LPAR4	64.469	17.963	44.538	1.849	0.0209	0.4798	IF UP
CATSPERD	275.622	982.601	578.613	-1.833	0.02091	0.4798	NC UP
TRPV4	789.357	1877.204	1255.577	-1.25	0.02091	0.4798	NC UP
NXPH4	35.724	10.177	24.775	1.825	0.02092	0.4798	IF UP
GBA3	270.556	881.775	532.507	-1.704	0.02097	0.4798	NC UP
GALNT1	2012.171	835.251	1507.777	1.269	0.02099	0.4798	IF UP
LOC100420096	8.871	0	5.069	5.533	0.021	0.4798	IF UP
CRYBA4	31.989	3.298	19.693	3.329	0.02103	0.4798	IF UP
GABRG2	11.903	0.609	7.063	4.207	0.02104	0.4798	IF UP
PAH	165.057	674.357	383.329	-2.03	0.02105	0.4798	NC UP
SLC20A2	2212.317	4187.034	3058.624	-0.92	0.02111	0.4806	NoDiff
LOC101927495	10.805	0.638	6.448	4.031	0.02121	0.4818	IF UP
MEGF10	33.754	6.613	22.122	2.345	0.02125	0.4818	IF UP
DIPK2A	829.911	351.986	625.086	1.237	0.02128	0.4818	IF UP
SYS1	1114.882	1807.384	1411.669	-0.697	0.02128	0.4818	NoDiff
TEX26-AS1	41.554	10.727	28.343	1.975	0.0213	0.4818	IF UP
P2RY14	84.77	26.362	59.738	1.681	0.02131	0.4818	IF UP
CLSPN	72.362	25.807	52.41	1.499	0.02132	0.4818	IF UP
TIAM1	580.883	272.79	448.843	1.088	0.02141	0.4831	IF UP
CCDC152	174.111	87.709	137.081	0.993	0.02142	0.4831	NoDiff
SEMA5B	529.544	191.292	384.579	1.467	0.02144	0.4831	IF UP
C20orf85	2169.583	7621.851	4506.269	-1.813	0.02154	0.4848	NC UP
UICLM	74.672	209.055	132.265	-1.483	0.02163	0.4854	NC UP
STXBP5L	21.985	3.822	14.201	2.5	0.02167	0.4854	IF UP
IL1R2	252.044	667.328	430.023	-1.403	0.02168	0.4854	NC UP
ACP5	1898.675	699.955	1384.938	1.44	0.02169	0.4854	IF UP
TXK	102.984	42.407	77.022	1.277	0.02169	0.4854	IF UP
LAMP3	166.421	40.907	112.629	2.019	0.02174	0.4854	IF UP
SLC28A1	182.563	563.153	345.673	-1.624	0.02174	0.4854	NC UP
NR2E1	9.098	0	5.199	5.576	0.02181	0.4854	IF UP
TBC1D9	1597.611	643.975	1188.91	1.311	0.02181	0.4854	IF UP
ATP10D	1298.906	596.399	997.831	1.123	0.02189	0.4854	IF UP
RTKN2	59.209	20.7	42.705	1.513	0.02189	0.4854	IF UP
AKR7A3	565.655	2320.866	1317.888	-2.036	0.0219	0.4854	NC UP
MIR647	26.687	61.593	41.647	-1.216	0.0219	0.4854	NC UP
PRDX5	9418.568	27244.027	17058.05	-1.532	0.0219	0.4854	NC UP
IGFBP1	7.583	0	4.333	5.312	0.02191	0.4854	IF UP
LINC02511	6.046	0	3.455	4.976	0.02191	1	IF UP
DMP1	12.155	1.247	7.48	3.231	0.02196	0.4859	IF UP
LHFPL2	1369.711	573.363	1028.419	1.256	0.02199	0.4862	IF UP
ASB9	67.752	140.262	98.827	-1.048	0.02202	0.4862	NC UP
TTC6	57.469	8.526	36.493	2.752	0.02209	0.4874	IF UP
LINC02202	159.53	58.249	116.124	1.45	0.02212	0.4874	IF UP
TUBA4A	1084.012	2181.649	1554.428	-1.009	0.02215	0.4877	NC UP
SLC25A21-AS1	91.647	184.708	131.53	-1.011	0.0223	0.49	NC UP
OGDHL	1296.983	3757.988	2351.699	-1.535	0.02232	0.49	NC UP
PRECSIT	173.705	47.66	119.685	1.866	0.02234	0.49	IF UP
SPANXN2	10.546	0.638	6.3	3.996	0.02237	0.49	IF UP
H4-16	61.395	26.123	46.279	1.229	0.02241	0.49	IF UP
ST18	29.83	7.134	20.103	2.08	0.02241	0.49	IF UP
ADRA1D	88.155	35.757	65.699	1.299	0.02242	0.49	IF UP
DYNC2I2	2715.43	6332.304	4265.519	-1.221	0.0225	0.4914	NC UP
C1orf226	198.781	626.119	381.926	-1.656	0.0226	0.4927	NC UP
ADAM23	185.104	91.501	144.988	1.015	0.02261	0.4927	IF UP
EDIL3	779.272	191.79	527.494	2.023	0.02271	0.4943	IF UP
FLG	172.797	39.03	115.469	2.143	0.02286	0.4968	IF UP
TMEM181	1166.822	566.639	909.601	1.042	0.02287	0.4968	IF UP
SFRP4	6523.136	1985.54	4578.452	1.716	0.02296	0.4983	IF UP
CREB3L1	1275.082	362.666	884.047	1.815	0.02305	0.4985	IF UP
GLB1L3	16.139	1.493	9.862	3.478	0.02305	0.4985	IF UP
DLK2	168.814	54.402	119.78	1.632	0.02306	0.4985	IF UP
NOS1AP	74.747	157.121	110.051	-1.072	0.02306	0.4985	NC UP
LSM4	2121.634	4559.009	3166.224	-1.103	0.02312	0.4985	NC UP
CFAP126	1063.35	3371.586	2052.594	-1.665	0.02314	0.4985	NC UP
KRT74	110.123	19.869	71.443	2.469	0.02317	0.4985	IF UP
DEFB126	31.505	2.712	19.165	3.539	0.02318	0.4985	IF UP
DOCK2	1280.323	324.229	870.568	1.981	0.02318	0.4985	IF UP
EGLN1	263.434	77.041	183.551	1.771	0.02324	0.4991	IF UP
LINC02363	14.818	2.147	9.388	2.726	0.02327	0.4991	IF UP
BIRC5	82.056	30.639	60.02	1.418	0.02331	0.4991	IF UP
LGALS2	374.908	961.36	626.244	-1.358	0.02331	0.4991	NC UP
TM4SF4	113.334	376.044	225.924	-1.729	0.02335	0.4991	NC UP
NAT8	392.163	1883.825	1031.447	-2.264	0.02337	0.4991	NC UP
SLC15A2	1465.069	544.646	1070.602	1.428	0.02337	0.4991	IF UP
MDS2	15.557	1.566	9.561	3.262	0.0234	0.4992	IF UP
LOC107986412	48.288	10.148	31.942	2.258	0.02344	0.4993	IF UP
TTLL1	322.221	563.863	425.782	-0.806	0.02348	0.4993	NoDiff
CACNB1	746.712	287.258	549.803	1.378	0.02356	0.4993	IF UP
SCAT2	14.576	42.729	26.642	-1.543	0.02358	0.4993	NC UP
ERI3	1675.936	3566.799	2486.306	-1.09	0.02359	0.4993	NC UP
LMX1B	29.12	7.379	19.803	2.005	0.02359	0.4993	IF UP
PLEKHN1	210.665	85.678	157.099	1.295	0.02359	0.4993	IF UP
TNNT2	13.741	60.26	33.678	-2.128	0.02362	0.4993	NC UP
TPBG	803.588	299.458	587.532	1.424	0.02364	0.4993	IF UP
HERPUD1	5823.005	3029.992	4625.999	0.942	0.02365	0.4993	NoDiff
CENPE	117.648	35.902	82.614	1.713	0.02367	0.4993	IF UP
ANXA9	669.571	1636.584	1084.005	-1.289	0.02369	0.4993	NC UP
C8orf89	13.409	35.239	22.765	-1.387	0.02373	0.4998	NC UP
MFAP5	1130.674	313.263	780.355	1.853	0.0238	0.5003	IF UP
FAM183A	703.211	3005.261	1689.804	-2.095	0.02381	0.5003	NC UP
DACT2	193.289	490.669	320.738	-1.345	0.02387	0.5011	NC UP
CUBNP3	4.93	0	2.817	4.696	0.02387	1	IF UP
TOP2A	259.069	75.563	180.424	1.776	0.02392	0.5018	IF UP
TATDN2P1	10.933	48.005	26.821	-2.136	0.02397	0.5018	NC UP
ATG9B	414.502	1276.485	783.923	-1.622	0.02399	0.5018	NC UP
LINC02387	3.49	20.593	10.82	-2.531	0.02399	0.5018	NC UP
RITA1	746.375	1508.808	1073.132	-1.015	0.02408	0.5027	NC UP
TRAF3IP3	576.993	142.988	390.991	2.011	0.02408	0.5027	IF UP
INSM1	14.356	1.493	8.844	3.315	0.02417	0.5039	IF UP
LOC254028	25.8	1.276	15.29	4.311	0.02419	0.5039	IF UP
MCL1	7483.873	2935.916	5534.749	1.35	0.02421	0.5039	IF UP
SLC4A7	972.589	417.718	734.787	1.22	0.02432	0.5057	IF UP
OR51E1	39.038	6.539	25.11	2.564	0.02442	0.5062	IF UP
UNC13A	123.302	45.244	89.849	1.444	0.02442	0.5062	IF UP
LINC00639	43.212	14.241	30.796	1.589	0.02446	0.5062	IF UP
LBX2	72.228	151.344	106.135	-1.062	0.02455	0.5062	NC UP
CROCCP2	1713.91	3469.815	2466.441	-1.018	0.02457	0.5062	NC UP
HHLA3	204.031	433.56	302.4	-1.086	0.02462	0.5062	NC UP
SOCS2	1067.248	637.403	883.029	0.744	0.02462	0.5062	NoDiff
UPK1B	40.891	4.682	25.373	3.15	0.02467	0.5062	IF UP
NUDT8	167.516	458.604	292.268	-1.451	0.02468	0.5062	NC UP
OR2L13	1.56	12.278	6.153	-2.946	0.02469	0.5062	NC UP
FHDC1	123.165	38.771	86.996	1.659	0.02471	0.5062	IF UP
C3orf36	15.644	1.71	9.673	3.293	0.02473	0.5062	IF UP
BFSP2	18.744	2.747	11.888	2.828	0.02476	0.5062	IF UP
RNF144B	976.876	524.831	783.143	0.896	0.02476	0.5062	NoDiff
PDE1A	894.216	319.352	647.846	1.485	0.0248	0.5062	IF UP
LINC00885	29.565	2.958	18.162	3.343	0.02483	0.5062	IF UP
SIGIRR	2403.698	5096.042	3557.56	-1.084	0.02485	0.5062	NC UP
ELL2	1464.541	504.942	1053.285	1.536	0.02486	0.5062	IF UP
MAGEA6	6.674	0	3.813	5.131	0.02486	0.5062	IF UP
PIK3CD-AS2	64.792	175.432	112.209	-1.433	0.02486	0.5062	NC UP
TMEM40	53.462	8.715	34.285	2.605	0.02486	0.5062	IF UP
IRX4	58.367	0	33.352	8.254	0.02487	0.5062	IF UP
SUSD2	633.551	251.055	469.624	1.335	0.02492	0.5068	IF UP
GPR152	6.712	0.319	3.972	4.172	0.02497	0.5068	IF UP
SCN4A	83.494	25.533	58.654	1.706	0.02498	0.5068	IF UP
CTF1	331.31	765.595	517.432	-1.208	0.02503	0.5068	NC UP
IKZF1	996.855	225.512	666.279	2.144	0.02504	0.5068	IF UP
KCNB1	531.426	1026.349	743.536	-0.95	0.02504	0.5068	NoDiff
USH1C	1550.927	4802.282	2944.364	-1.63	0.02508	0.5072	NC UP
CST1	17.15	140.007	69.803	-3.024	0.0252	0.5082	NC UP
PRR23C	7.448	0	4.256	5.289	0.0252	0.5082	IF UP
CD80	21.028	2.24	12.976	3.26	0.02523	0.5082	IF UP
AK1	947.836	2554.944	1636.597	-1.43	0.02524	0.5082	NC UP
MMP19	480.082	165.66	345.33	1.535	0.02525	0.5082	IF UP
LY9	217.047	56.596	148.282	1.937	0.02531	0.5083	IF UP
B3GALT5	497.671	119.722	335.693	2.054	0.02534	0.5083	IF UP
CLDN11	602.667	205.716	432.546	1.551	0.02549	0.5083	IF UP
PGC	21.472	1.71	13.003	3.731	0.02549	0.5083	IF UP
RTBDN	7.13	0.428	4.257	4.267	0.0255	0.5083	IF UP
FGFR3	2193.079	7797.375	4594.92	-1.83	0.02553	0.5083	NC UP
SMIM6	188.452	575.743	354.434	-1.61	0.02556	0.5083	NC UP
COL13A1	368.407	177.676	286.665	1.049	0.02558	0.5083	IF UP
RYR3-DT	39.777	129.786	78.352	-1.702	0.0256	0.5083	NC UP
SLC27A1	2268.053	3940.126	2984.656	-0.797	0.0256	0.5083	NoDiff
VWA5B2	374.153	1041.715	660.251	-1.477	0.02564	0.5083	NC UP
CDC6	62.116	21.216	44.587	1.54	0.02566	0.5083	IF UP
RYR2	295.199	97.251	210.364	1.601	0.02566	0.5083	IF UP
SIX1	120.797	47.859	89.538	1.34	0.02567	0.5083	IF UP
RPS15P5	8.399	35.942	20.203	-2.089	0.02569	0.5083	NC UP
KDM7A	838.912	290.983	604.086	1.527	0.0257	0.5083	IF UP
NT5DC4	19.866	2.348	12.358	3.133	0.02571	0.5083	IF UP
FKBP14	887.47	399.924	678.521	1.15	0.02572	0.5083	IF UP
FAM86B3P	200.299	370.532	273.256	-0.887	0.02575	0.5083	NoDiff
FUT6	772.138	2448.149	1490.429	-1.665	0.02577	0.5083	NC UP
TMEM176B	6004.697	11562.992	8386.823	-0.945	0.0258	0.5083	NoDiff
IL1RAP	292.04	104.31	211.584	1.483	0.02581	0.5083	IF UP
WNT11	280.41	767.985	489.371	-1.453	0.02583	0.5083	NC UP
C1QTNF8	263.286	808.242	496.839	-1.618	0.02584	0.5083	NC UP
SLC17A4	56.831	168.587	104.726	-1.571	0.02588	0.5083	NC UP
ULBP2	24.048	2.769	14.929	3.122	0.02588	0.5083	IF UP
BANF1	3234.148	6172.876	4493.603	-0.932	0.02598	0.5092	NoDiff
CCDC182	33.196	3.515	20.476	3.247	0.02599	0.5092	IF UP
LOC101928565	4.092	16.668	9.481	-2.001	0.02602	0.5092	NC UP
LINC02289	40.347	82.599	58.455	-1.03	0.02603	0.5092	NC UP
RAB39A	29.574	1.523	17.552	4.24	0.02607	0.5092	IF UP
LINC01354	169.833	439.907	285.579	-1.372	0.0261	0.5092	NC UP
ITGAD	195.268	36.616	127.274	2.411	0.02611	0.5092	IF UP
DLX4	23.976	6.024	16.283	1.989	0.02612	0.5092	IF UP
DIRAS2	25.115	6.974	17.34	1.853	0.02619	0.5092	IF UP
APBB1	1862.21	3402.162	2522.189	-0.869	0.02625	0.5092	NoDiff
TRAT1	67.859	12.166	43.991	2.476	0.02625	0.5092	IF UP
LINC02482	23.957	79.883	47.925	-1.727	0.02627	0.5092	NC UP
GGTLC2	8.055	38.253	20.997	-2.245	0.02632	0.5092	NC UP
GPR156	90.277	209.822	141.511	-1.216	0.02634	0.5092	NC UP
MSRB1	2030.616	5799.018	3645.645	-1.514	0.02634	0.5092	NC UP
HORMAD1	23.254	6.154	15.926	1.942	0.02635	0.5092	IF UP
COL15A1	5972.781	2470.209	4471.679	1.274	0.02637	0.5092	IF UP
LINC00896	36.982	5.568	23.519	2.724	0.02637	0.5092	IF UP
GLOD5	62.073	238.493	137.682	-1.939	0.0264	0.5092	NC UP
CDRT15L2	10.492	0	5.995	5.782	0.02642	0.5092	IF UP
IGHV3-73	27.613	1.842	16.568	3.869	0.02643	0.5092	IF UP
FAM170A	13.943	1.595	8.651	3.091	0.02646	0.5094	IF UP
S100A9	1597.687	322.301	1051.093	2.31	0.02674	0.512	IF UP
MBLAC1	140.91	314.028	215.104	-1.154	0.02676	0.512	NC UP
RAP1A	2616.946	1520.13	2146.882	0.784	0.02679	0.512	NoDiff
C9orf131	67.675	16.646	45.806	2.014	0.02681	0.512	IF UP
PIK3R5	604.222	171.019	418.564	1.82	0.02684	0.512	IF UP
CALU	4282.134	1977.694	3294.517	1.115	0.02688	0.512	IF UP
SLC38A4	32.687	7.963	22.091	2.014	0.02694	0.512	IF UP
GNAT2	19.684	4.335	13.106	2.174	0.02698	0.512	IF UP
DALRD3	1596.964	2784.237	2105.795	-0.802	0.02699	0.512	NoDiff
ENO1	16937.746	35465.009	24878.002	-1.066	0.02703	0.512	NC UP
ANXA13	1478.34	4849.353	2923.06	-1.714	0.02705	0.512	NC UP
MRGPRX4	7.899	0	4.514	5.373	0.02706	0.512	IF UP
TNFRSF13C	344.841	68.329	226.336	2.334	0.02708	0.512	IF UP
PAX3	15.863	1.914	9.885	3.017	0.02709	0.512	IF UP
POLR2I	213.265	670.636	409.281	-1.652	0.0271	0.512	NC UP
ARHGAP33	654.036	1335.291	946.003	-1.03	0.02716	0.512	NC UP
MPST	2265.039	5095.838	3478.238	-1.17	0.02719	0.512	NC UP
TRAV8-2	15.043	1.538	9.255	3.232	0.02719	0.512	IF UP
ODF3	28.763	4.045	18.17	2.828	0.02721	0.512	IF UP
CAPN12	165.838	387.091	260.661	-1.224	0.02722	0.512	NC UP
HSD17B14	1928.479	5102.227	3288.657	-1.404	0.02722	0.512	NC UP
LRRC23	1662.276	4377.525	2825.954	-1.397	0.02723	0.512	NC UP
RUVBL2	3498.182	8031.388	5440.985	-1.199	0.02723	0.512	NC UP
CSPG4P10	34.73	10.065	24.159	1.773	0.02729	0.512	IF UP
ANGPTL1	1311.528	643.159	1025.084	1.028	0.0273	0.512	IF UP
IGLV4-60	46.022	5.104	28.486	3.17	0.02731	0.512	IF UP
SEMA6B	1733.787	586.364	1242.034	1.564	0.02733	0.512	IF UP
SLC26A2	739.398	298.73	550.54	1.308	0.02733	0.512	IF UP
USP17L3	13.59	0.319	7.902	5.193	0.02735	0.512	IF UP
MIR205	7.52	0	4.297	5.296	0.02738	0.512	IF UP
SPATA31B1P	11.015	0	6.294	5.852	0.0274	0.512	IF UP
PSG4	11.146	251.397	114.111	-4.492	0.02743	0.512	NC UP
KIF25-AS1	0.973	9.106	4.459	-3.238	0.02744	0.512	NC UP
RBBP8NL	117.231	17.444	74.465	2.752	0.02744	0.512	IF UP
ARNTL2	148.424	46.991	104.953	1.656	0.02745	0.512	IF UP
RNA5SP25	0.543	8.365	3.895	-4.058	0.02747	0.512	NC UP
TET3	681.868	278.013	508.787	1.293	0.02749	0.512	IF UP
NAT14	1147.087	2709.975	1816.896	-1.24	0.02751	0.512	NC UP
C2orf81	55.478	138.258	90.955	-1.313	0.02755	0.5123	NC UP
RAD21L1	12.773	1.885	8.107	2.716	0.02762	0.5126	IF UP
CRYM	192.175	647.838	387.459	-1.752	0.02764	0.5126	NC UP
MAGED4B	21.032	3.806	13.65	2.463	0.02764	0.5126	IF UP
ABCC6P2	0.212	10.954	4.815	-5.231	0.02771	0.5131	NC UP
IGF2BP3	21.757	3.879	14.095	2.466	0.02775	0.5131	IF UP
FUZ	1267.378	2720.347	1890.079	-1.102	0.02779	0.5131	NC UP
DDIT4	1095.846	652.407	905.801	0.748	0.02783	0.5131	NoDiff
CTSK	5168.074	1639.004	3655.615	1.657	0.02788	0.5131	IF UP
LOC400541	8.091	28.438	16.811	-1.826	0.02788	0.5131	NC UP
P4HA3	111.922	26.091	75.137	2.092	0.02791	0.5131	IF UP
LINC00954	170.32	373.181	257.26	-1.134	0.02792	0.5131	NC UP
AKNAD1	41.51	12.746	29.183	1.703	0.02793	0.5131	IF UP
DBP	960.932	1770.788	1308.013	-0.882	0.02793	0.5131	NoDiff
PCSK9	47.685	15.978	34.096	1.593	0.02793	0.5131	IF UP
PIK3R6	292.168	109.716	213.975	1.413	0.02797	0.5131	IF UP
RHOXF1-AS1	60.692	126.073	88.713	-1.052	0.028	0.5131	NC UP
TMEM154	262.925	63.739	177.56	2.041	0.028	0.5131	IF UP
ADAM30	38.146	4.784	23.848	3.012	0.02806	0.5137	IF UP
ZNF579	780.049	1449.833	1067.099	-0.894	0.02811	0.5139	NoDiff
LOC100421094	16.19	1.538	9.91	3.35	0.02814	0.5139	IF UP
CLEC4G	21.175	3.132	13.443	2.722	0.02819	0.5139	IF UP
GUCY2D	38.69	11.258	26.933	1.792	0.02822	0.5139	IF UP
BATF2	165.97	305.571	225.799	-0.881	0.02829	0.5139	NoDiff
DHDH	54.554	200.223	116.984	-1.872	0.02829	0.5139	NC UP
PAX1	13.143	0.943	7.914	3.754	0.02832	0.5139	IF UP
WDR54	1436.183	3392.67	2274.678	-1.24	0.02832	0.5139	NC UP
PROX1	227.116	104.741	174.669	1.115	0.02839	0.5139	IF UP
CLEC7A	574.288	199.329	413.591	1.526	0.0284	0.5139	IF UP
CECR3	6.565	33.217	17.987	-2.316	0.02841	0.5139	NC UP
ALMS1P1	91.539	210.28	142.428	-1.199	0.02842	0.5139	NC UP
B3GAT1-DT	396.223	1279.548	774.79	-1.691	0.02842	0.5139	NC UP
EIF2AK3	747.153	273.24	544.047	1.45	0.02847	0.5139	IF UP
RPS6P21	7.794	0.319	4.591	4.389	0.02852	0.5139	IF UP
DOCK10	922.471	255.057	636.436	1.854	0.02853	0.5139	IF UP
SKA3	40.477	12.661	28.556	1.657	0.02853	0.5139	IF UP
WDR25	460.157	849.165	626.875	-0.883	0.02855	0.5139	NoDiff
FLOT2	4743.857	7858.049	6078.511	-0.728	0.02856	0.5139	NoDiff
ACOT12	10.379	1.037	6.376	3.337	0.02858	0.5139	IF UP
ULBP1	7.367	0	4.21	5.27	0.02858	0.5139	IF UP
MTCO1P11	6.335	0.305	3.75	4.082	0.0286	0.5139	IF UP
FGFR4	1355.897	3903.218	2447.606	-1.525	0.02865	0.5141	NC UP
SH2D1A	121.694	33.867	84.054	1.842	0.02866	0.5141	IF UP
CMKLR1	957.212	284.823	669.045	1.749	0.02869	0.5141	IF UP
SOX11	29.735	3.088	18.315	3.267	0.02878	0.5153	IF UP
SELENOP	2521.787	986.469	1863.794	1.354	0.02884	0.5158	IF UP
RAB39B	114.428	45.635	84.945	1.326	0.02892	0.5158	IF UP
KISS1R	23.764	4.103	15.338	2.565	0.02893	0.5158	IF UP
NOTUM	1172.276	4280.901	2504.544	-1.868	0.02895	0.5158	NC UP
RBM44	43.451	10.856	29.482	1.986	0.02896	0.5158	IF UP
LOC101927267	73.973	178.996	118.983	-1.272	0.02897	0.5158	NC UP
IL10	36.105	7.713	23.937	2.218	0.02898	0.5158	IF UP
OVCH1	28.62	5.133	18.554	2.48	0.029	0.5158	IF UP
SP140	273.3	72.635	187.301	1.91	0.02902	0.5158	IF UP
LINC02177	13.368	51.551	29.732	-1.945	0.02912	0.5171	NC UP
LINC01387	6.24	0	3.566	5.034	0.02915	0.5172	IF UP
P2RY13	244.287	106.88	185.398	1.192	0.02922	0.5176	IF UP
C16orf54	284.371	69.021	192.078	2.04	0.02923	0.5176	IF UP
ADH7	10.61	0	6.063	5.796	0.02925	0.5176	IF UP
RPSAP70	17.229	49.576	31.092	-1.517	0.0293	0.5182	NC UP
PI15	767.028	292.122	563.497	1.392	0.02938	0.5192	IF UP
DEFA4	4.815	0	2.752	4.654	0.0294	1	IF UP
XKR5	18.15	3.09	11.696	2.514	0.02947	0.5202	IF UP
GOLGA6L7	45.239	9.185	29.787	2.294	0.02956	0.5214	IF UP
C22orf42	21.24	1.595	12.821	3.708	0.02964	0.5222	IF UP
USP17L8	13.615	0.305	7.91	5.196	0.02965	0.5222	IF UP
CEMIP2	973.848	285.223	678.723	1.771	0.02971	0.5228	IF UP
FAM72B	22.214	3.423	14.16	2.66	0.02986	0.5245	IF UP
S100A2	101.792	24.19	68.534	2.075	0.02986	0.5245	IF UP
AKR7A2	2067.782	4182.177	2973.951	-1.016	0.02993	0.5245	NC UP
PRODH2	384.097	1498.548	861.719	-1.964	0.02993	0.5245	NC UP
COX6A2	5.302	54.707	26.476	-3.359	0.02995	0.5245	NC UP
F2RL2	76.245	25.02	54.291	1.607	0.02996	0.5245	IF UP
HBEGF	257.232	130.28	202.824	0.983	0.02998	0.5245	NoDiff
NCF1B	260.554	68.989	178.455	1.918	0.03002	0.5247	IF UP
STARD5	172.93	71.653	129.525	1.266	0.03005	0.5248	IF UP
SYNJ2	926.029	499.337	743.161	0.891	0.03013	0.5256	NoDiff
LOC107984827	50.375	120.339	80.359	-1.255	0.03014	0.5256	NC UP
TCEA3	1262.652	2607.806	1839.147	-1.047	0.03019	0.5259	NC UP
GNG2	982.74	367.226	718.948	1.42	0.03028	0.5268	IF UP
UTS2B	17.834	4.873	12.279	1.845	0.03029	0.5268	IF UP
ATP6V1FNB	213.971	487.364	331.14	-1.188	0.03032	0.527	NC UP
C17orf113	203.232	441.338	305.277	-1.12	0.03042	0.527	NC UP
EOMES	190.851	54.717	132.508	1.799	0.0305	0.527	IF UP
RN7SL32P	5.856	0	3.346	4.93	0.0305	1	IF UP
HSD17B10	1433.186	3416.734	2283.278	-1.253	0.03053	0.527	NC UP
CADM3	607.615	136.449	405.687	2.155	0.03057	0.527	IF UP
CBFA2T3	665.974	331.813	522.762	1.005	0.03057	0.527	IF UP
SPATA31D4	8.102	0.319	4.766	4.45	0.03057	0.527	IF UP
ATP11B	1298.361	576.065	988.805	1.172	0.0306	0.527	IF UP
FOLR1	1660.77	6186.754	3600.478	-1.897	0.03064	0.527	NC UP
SMIM10L2B	233.285	383.684	297.741	-0.718	0.03067	0.527	NoDiff
SDR9C7	13.9	2.131	8.856	2.721	0.03068	0.527	IF UP
CKAP2L	36.947	13.325	26.823	1.468	0.03069	0.527	IF UP
PARP15	634.065	133.339	419.468	2.248	0.03069	0.527	IF UP
GMCL2	13.343	1.493	8.265	3.21	0.03071	0.527	IF UP
GNB5	1419.137	2780.751	2002.686	-0.97	0.03072	0.527	NoDiff
SLC38A2	4654.595	2045.675	3536.487	1.186	0.03075	0.527	IF UP
EFCAB11	340.397	660.211	477.46	-0.955	0.03079	0.527	NoDiff
FXYD3	25.848	3.763	16.383	2.777	0.03079	0.527	IF UP
LINC00326	27.091	2.348	16.487	3.567	0.03081	0.527	IF UP
FGFRL1	960.96	1689.808	1273.324	-0.814	0.03084	0.527	NoDiff
LINC00887	16.814	62.497	36.392	-1.903	0.03084	0.527	NC UP
SNX20	348.874	97.142	240.989	1.843	0.03085	0.527	IF UP
TMEM177	400.484	902.642	615.695	-1.171	0.03093	0.5274	NC UP
CIBAR2	537.722	1425.921	918.379	-1.406	0.03094	0.5274	NC UP
C9orf50	169.049	686.021	390.608	-2.02	0.03096	0.5274	NC UP
RAB9B	203.489	99.216	158.801	1.033	0.03096	0.5274	IF UP
LRRC8C	646.284	230.355	468.028	1.488	0.03099	0.5274	IF UP
ZNF440	823.395	1440.385	1087.819	-0.807	0.03102	0.5275	NoDiff
SRGN	2632.888	867.306	1876.21	1.602	0.03109	0.5282	IF UP
MCTP1	603.558	156.718	412.055	1.945	0.03112	0.5283	IF UP
AKR1B1	2155.407	3727.758	2829.272	-0.79	0.03115	0.5283	NoDiff
HKDC1	278.093	775.691	491.349	-1.48	0.03117	0.5283	NC UP
CEP55	51.089	14.368	35.352	1.828	0.0312	0.5283	IF UP
MEIS2	991.265	438.728	754.463	1.175	0.03122	0.5283	IF UP
C3	56420.888	17309.648	39658.928	1.705	0.03126	0.5285	IF UP
PAX2	1646.491	4276.557	2773.662	-1.377	0.03129	0.5285	NC UP
PCDHGA1	56.618	25.815	43.417	1.147	0.03132	0.5285	IF UP
LOC101059915	13.421	2.029	8.539	2.815	0.03133	0.5285	IF UP
CHST2	897.849	337.405	657.659	1.412	0.03137	0.5286	IF UP
C3orf80	82.459	21.105	56.164	1.96	0.03142	0.5286	IF UP
FOXN1	45.659	5.272	28.35	3.107	0.03143	0.5286	IF UP
SLC29A2	463.769	969.552	680.533	-1.064	0.03143	0.5286	NC UP
NDUFS7	587.58	1475.361	968.057	-1.328	0.0315	0.529	NC UP
SIPA1L2	862.133	316.452	628.27	1.445	0.03157	0.529	IF UP
MS4A8	2817.443	7877.292	4985.95	-1.483	0.0316	0.529	NC UP
LOC101929415	5.609	0.428	3.388	3.91	0.03161	1	IF UP
PCYT2	2131.915	5402.289	3533.504	-1.341	0.03162	0.529	NC UP
SCARA3	3498	6755.411	4894.033	-0.95	0.03162	0.529	NoDiff
RASGRP3	623.411	220.837	450.879	1.496	0.03163	0.529	IF UP
ITGB2	6579.548	1987.616	4611.577	1.727	0.03164	0.529	IF UP
PDE6A	92.774	18.759	61.053	2.314	0.03168	0.529	IF UP
TWIST1	229.782	51.357	153.314	2.164	0.0317	0.529	IF UP
TTC38	1412.155	2391.541	1831.892	-0.76	0.03172	0.529	NoDiff
ZCCHC24	3198.85	1559.74	2496.374	1.036	0.03176	0.529	IF UP
RORC	746.605	1904.956	1243.042	-1.351	0.03177	0.529	NC UP
MRC2	10456.581	5790.473	8456.82	0.853	0.03179	0.529	NoDiff
PECR	545.021	1151.098	804.768	-1.078	0.03181	0.529	NC UP
MECOM	716.749	389.789	576.624	0.878	0.03184	0.529	NoDiff
KMO	83.636	20.212	56.455	2.045	0.03186	0.529	IF UP
C2orf27A	71.975	21.56	50.368	1.742	0.0319	0.529	IF UP
RASSF10	93.987	259.534	164.936	-1.464	0.0319	0.529	NC UP
LOC441179	52.384	107.962	76.204	-1.047	0.03198	0.5299	NC UP
SGPP1	635.191	285.252	485.217	1.154	0.03202	0.5301	IF UP
JAML	966.461	279.332	671.977	1.791	0.03214	0.5308	IF UP
SUCO	2715.249	952.066	1959.599	1.512	0.03214	0.5308	IF UP
LAPTM5	4126.657	1265.386	2900.398	1.705	0.03215	0.5308	IF UP
RPSAP51	1.246	11.835	5.784	-3.256	0.03216	0.5308	NC UP
ARSJ	174.161	70.585	129.771	1.3	0.03225	0.5318	IF UP
PEX5L-AS2	5.84	0	3.337	4.938	0.0323	1	IF UP
LINC02408	21.877	4.509	14.434	2.277	0.03232	0.532	IF UP
SAXO1	130.597	41.978	92.617	1.638	0.03232	0.532	IF UP
TRAV13-2	11.172	0.943	6.788	3.505	0.03233	0.532	IF UP
C1orf158	402.057	1130.94	714.435	-1.492	0.03238	0.5321	NC UP
AMTN	9.788	0	5.593	5.678	0.0324	0.5321	IF UP
UQCRC1	5514.026	12420.757	8474.054	-1.172	0.03242	0.5321	NC UP
TST	1743.123	4909.92	3100.322	-1.494	0.03249	0.5326	NC UP
LINC02009	72.75	12.615	46.978	2.525	0.03252	0.5326	IF UP
OXCT1-AS1	21.594	49.942	33.743	-1.199	0.03253	0.5326	NC UP
LINC02273	35.547	9.106	24.215	1.956	0.03255	0.5326	IF UP
SLC9B1	50.981	25.064	39.874	1.023	0.03258	0.5327	IF UP
CAPN10-DT	145.166	243.329	187.236	-0.745	0.03262	0.5331	NoDiff
DEFB124	114.779	41.289	83.283	1.477	0.03265	0.5331	IF UP
GUSBP5	34.413	14.311	25.798	1.264	0.03272	0.5331	IF UP
RPL13AP26	185.34	425.285	288.173	-1.197	0.03272	0.5331	NC UP
CPE	9569.001	5712.451	7916.194	0.744	0.03274	0.5331	NoDiff
EBP	349.183	938.508	601.751	-1.426	0.03277	0.5331	NC UP
CASS4	98.622	32.252	70.178	1.605	0.03278	0.5331	IF UP
ANKRD20A1	29.741	107.844	63.214	-1.856	0.0328	0.5331	NC UP
OR2L1P	6.44	0	3.68	5.077	0.03291	0.5338	IF UP
ANKRD44	943.503	308.973	671.562	1.61	0.03294	0.5338	IF UP
HENMT1	240.008	105.367	182.305	1.187	0.03294	0.5338	IF UP
ZNF837	420.783	851.255	605.271	-1.016	0.03294	0.5338	NC UP
CBY1	790.902	1707.891	1183.897	-1.11	0.03297	0.5338	NC UP
NLRP12	39.965	7.941	26.24	2.325	0.033	0.5339	IF UP
CYP19A1	14.819	2.958	9.736	2.364	0.03303	0.534	IF UP
PMF1	691.564	1580.709	1072.626	-1.192	0.03312	0.5348	NC UP
LOC105370969	55.785	170.106	104.78	-1.606	0.03313	0.5348	NC UP
IGHV2-5	144.99	4.393	84.734	5.05	0.03323	0.5355	IF UP
CDA	252.292	1058.948	598.002	-2.069	0.03325	0.5355	NC UP
PCDHGA7	81.132	35.529	61.588	1.189	0.03325	0.5355	IF UP
PTPN22	213.981	62.526	149.072	1.772	0.03328	0.5355	IF UP
NPHS1	30.957	5.792	20.172	2.435	0.03333	0.5356	IF UP
PHB	1790.297	3427.11	2491.788	-0.937	0.03333	0.5356	NoDiff
MUC5B	213.762	55.267	145.835	1.95	0.03339	0.5356	IF UP
SLC17A1	27.046	89.954	54.007	-1.733	0.0334	0.5356	NC UP
TRIM29	1173.582	246.004	776.048	2.254	0.03341	0.5356	IF UP
ADAD2	55.093	20.247	40.159	1.453	0.03345	0.5359	IF UP
NCKAP1L	1709.581	501.531	1191.846	1.769	0.03349	0.5361	IF UP
E2F3	403.316	166.361	301.764	1.276	0.0336	0.5374	IF UP
CDC14C	9.698	0.624	5.809	3.896	0.03367	0.538	IF UP
TCTEX1D1	791.671	1964.715	1294.404	-1.311	0.03369	0.538	NC UP
CXCR2	78.407	27.537	56.606	1.503	0.03372	0.5381	IF UP
SMARCA5-AS1	14.707	3.669	9.976	1.99	0.03374	0.5381	IF UP
LINC01005	36.494	3.828	22.494	3.238	0.03378	0.5381	IF UP
GPR31	34.235	5.844	22.067	2.54	0.03379	0.5381	IF UP
TAS1R3	277.25	86.917	195.679	1.674	0.03383	0.5384	IF UP
STEAP1	292.001	72.384	197.879	2.01	0.03388	0.5386	IF UP
SLC30A4	425.821	235.805	344.385	0.852	0.03392	0.5386	NoDiff
TRIML2	8.648	0.319	5.079	4.543	0.03392	0.5386	IF UP
C1orf87	396.195	1219.648	749.103	-1.621	0.03395	0.5386	NC UP
RPL21P27	4.105	0	2.346	4.424	0.03395	1	IF UP
IQGAP3	139.568	45.925	99.435	1.612	0.03406	0.5393	IF UP
LINC01857	18.385	1.493	11.145	3.652	0.03406	0.5393	IF UP
OSCAR	43.793	9.403	29.054	2.212	0.03408	0.5393	IF UP
ABCA4	93.829	39.036	70.346	1.263	0.03412	0.5393	IF UP
C2orf16	125.585	55.109	95.381	1.189	0.03412	0.5393	IF UP
HLA-DQB1-AS1	12.182	0.305	7.092	5.028	0.03416	0.5393	IF UP
IKBKE	374.899	149.736	278.401	1.323	0.03418	0.5393	IF UP
IQCA1	770.994	1634.248	1140.96	-1.083	0.03419	0.5393	NC UP
ADH6	147.692	497.774	297.727	-1.751	0.03424	0.5396	NC UP
MGLL	6258.024	11041.465	8308.07	-0.819	0.03428	0.5398	NoDiff
SPCS3	3421.344	1415.32	2561.62	1.273	0.03432	0.5401	IF UP
SYCP2	190.725	98.967	151.4	0.944	0.03438	0.5404	NoDiff
CA10	15.436	2.102	9.722	2.893	0.03439	0.5404	IF UP
CAPS	11761.564	38269.043	23121.912	-1.702	0.03445	0.5405	NC UP
KRT71	16.142	1.857	10.019	3.08	0.03445	0.5405	IF UP
SERINC5	1546.244	642.62	1158.977	1.266	0.03449	0.5406	IF UP
LINC02166	120.806	324.681	208.181	-1.424	0.03451	0.5406	NC UP
TRPM3	256.702	536.642	376.676	-1.064	0.03454	0.5407	NC UP
GPS2P1	28.108	72.951	47.326	-1.369	0.03457	0.5408	NC UP
LOC440311	136.826	254.153	187.109	-0.892	0.03463	0.541	NoDiff
SALL1	713.151	2040.232	1281.9	-1.516	0.03464	0.541	NC UP
WDR18	1175.28	2250.049	1635.896	-0.937	0.03466	0.541	NoDiff
OVCH1-AS1	55.61	11.092	36.531	2.322	0.03472	0.5411	IF UP
FANCA	176.558	90.717	139.769	0.959	0.03474	0.5411	NoDiff
AMN	4293.131	15464.081	9080.681	-1.849	0.03479	0.5411	NC UP
VPS9D1-AS1	106.877	205.175	149.005	-0.94	0.03479	0.5411	NoDiff
ENTPD2	820.433	2040.996	1343.531	-1.315	0.0348	0.5411	NC UP
SPRYD4	388.21	631.223	492.358	-0.701	0.03484	0.5411	NoDiff
LIN28B	6.479	0	3.702	5.089	0.03485	0.5411	IF UP
APLN	92.631	29.289	65.485	1.66	0.03488	0.5412	IF UP
DMKN	2352.189	6206.405	4003.996	-1.4	0.03498	0.5423	NC UP
TSPAN33	2166.738	4372.084	3111.886	-1.013	0.03502	0.5423	NC UP
TXN2	2191.336	4658.293	3248.603	-1.088	0.03502	0.5423	NC UP
PTGS1	888.602	351.383	658.365	1.337	0.03508	0.5426	IF UP
DLG2	426.972	190.152	325.478	1.166	0.0351	0.5426	IF UP
CA6	9.258	0.305	5.421	4.64	0.03512	0.5426	IF UP
KLF4P1	0.217	5.365	2.423	-4.193	0.03515	1	NC UP
REG3G	14.921	1.247	9.061	3.537	0.03519	0.5429	IF UP
MMP24	291.875	668.259	453.182	-1.194	0.03522	0.5429	NC UP
CCNB2	91.149	38.042	68.389	1.257	0.03524	0.5429	IF UP
CDC45	47.201	16.041	33.847	1.571	0.03524	0.5429	IF UP
POTEE	14.398	1.219	8.749	3.508	0.03527	0.543	IF UP
ADGRE4P	100.643	29.213	70.03	1.779	0.03532	0.5434	IF UP
KLF17	62.969	21.453	45.176	1.55	0.0355	0.5451	IF UP
PLPPR4	320.426	92.109	222.576	1.796	0.03551	0.5451	IF UP
TRAPPC6B	124.414	32.856	85.175	1.915	0.03551	0.5451	IF UP
ASAP2	639.467	300.675	494.27	1.088	0.03555	0.5453	IF UP
OSBPL10	890.793	373.793	669.221	1.252	0.03559	0.5455	IF UP
ITGA1	3123.721	1624.378	2481.145	0.943	0.03572	0.547	NoDiff
SLC6A20	513.589	2382.48	1314.542	-2.213	0.03576	0.5473	NC UP
ELFN1	293.095	137.448	226.389	1.09	0.03585	0.5479	IF UP
SIGLEC6	115.561	30.672	79.18	1.907	0.03593	0.5479	IF UP
ANKRD36B	463.529	208.508	354.234	1.153	0.03597	0.5479	IF UP
UTS2	26.879	7.822	18.712	1.775	0.03599	0.5479	IF UP
SLFN11	1906.15	814.343	1438.233	1.227	0.03601	0.5479	IF UP
HCK	1098.104	363.854	783.426	1.593	0.03603	0.5479	IF UP
CORIN	92.321	37.883	68.991	1.294	0.03607	0.5479	IF UP
EPN3	429.004	111.198	292.802	1.949	0.03608	0.5479	IF UP
LINC01445	9.969	0	5.697	5.708	0.0361	0.5479	IF UP
LOC401040	17.029	0.609	9.992	4.745	0.0361	0.5479	IF UP
SLCO1C1	30.509	6.742	20.323	2.171	0.03611	0.5479	IF UP
CEP295	380.488	206.862	306.077	0.879	0.03613	0.5479	NoDiff
NDUFS8	2713.771	7556.357	4789.165	-1.477	0.03615	0.5479	NC UP
NCKAP5-AS2	12.194	37.75	23.147	-1.629	0.03616	0.5479	NC UP
ASPSCR1	1952.798	4060.126	2855.939	-1.056	0.03618	0.5479	NC UP
ERGIC2	1066.011	654.306	889.566	0.704	0.03623	0.5482	NoDiff
TRPM6	53.119	15.819	37.134	1.741	0.0363	0.5483	IF UP
ZNF358	1781.869	4423.686	2914.076	-1.312	0.03631	0.5483	NC UP
GSDMC	18.379	2.501	11.574	2.892	0.03635	0.5483	IF UP
KLC4	1581.071	2855.813	2127.389	-0.853	0.03636	0.5483	NoDiff
PPP1R16A	2210.427	5792.264	3745.5	-1.39	0.03637	0.5483	NC UP
ACKR3	919.827	473.084	728.366	0.958	0.03642	0.5483	NoDiff
ALPI	46.994	209.866	116.796	-2.157	0.03646	0.5483	NC UP
RGPD3	86.353	36.932	65.172	1.225	0.03648	0.5483	IF UP
DNAJC22	683.313	1554.928	1056.863	-1.186	0.03649	0.5483	NC UP
SPATA31A6	9.262	0	5.292	5.602	0.03649	0.5483	IF UP
H4C12	8.529	1.051	5.324	3.045	0.03659	0.5485	IF UP
GMPR	1073.367	2834.538	1828.155	-1.401	0.0366	0.5485	NC UP
TEKT5	56.712	15.441	39.024	1.874	0.0366	0.5485	IF UP
ECI1	3083.006	8910.455	5580.484	-1.531	0.03661	0.5485	NC UP
ICAM5	85.08	31.432	62.088	1.429	0.03676	0.5504	IF UP
SKAP1	575.955	1158.825	825.756	-1.008	0.03682	0.5509	NC UP
MMD	502.238	224.594	383.248	1.16	0.03703	0.5521	IF UP
PLPP1	1413.27	781.46	1142.494	0.854	0.03703	0.5521	NoDiff
SLAMF1	147.063	31.612	97.584	2.215	0.03704	0.5521	IF UP
NSG2	17.763	3.988	11.859	2.139	0.03705	0.5521	IF UP
ARC	110.777	23.849	73.522	2.223	0.03706	0.5521	IF UP
PCSK1N	5269.599	24313.571	13431.301	-2.206	0.03706	0.5521	NC UP
SMG1P1	44.641	16.972	32.783	1.394	0.03709	0.5521	IF UP
MRPL48	439.323	812.221	599.137	-0.886	0.03718	0.5524	NoDiff
RPL24P2	29.575	91.237	56.001	-1.622	0.03724	0.5524	NC UP
C15orf48	64.922	17.824	44.737	1.87	0.03728	0.5524	IF UP
S1PR1	1180.442	411.453	850.875	1.52	0.03733	0.5524	IF UP
OXT	61.021	220.377	129.316	-1.85	0.03734	0.5524	NC UP
PHTF2	731.42	272.807	534.871	1.422	0.03734	0.5524	IF UP
FUT7	33.217	6.799	21.895	2.306	0.03736	0.5524	IF UP
TUBB1	34.822	11.731	24.926	1.572	0.03739	0.5524	IF UP
FAHD1	1134.926	2454.189	1700.324	-1.112	0.0374	0.5524	NC UP
CTSH	10742.783	28673.558	18427.401	-1.416	0.03743	0.5524	NC UP
IZUMO1	36.17	10.455	25.15	1.782	0.03743	0.5524	IF UP
ASL	865.077	1610.498	1184.543	-0.896	0.03744	0.5524	NoDiff
CLCA4	13.238	1.037	8.009	3.686	0.03744	0.5524	IF UP
FAM78A	712.7	281.587	527.937	1.339	0.03747	0.5525	IF UP
CA9	125.299	520.226	294.553	-2.053	0.03759	0.5526	NC UP
PMM2	268.6	108.642	200.047	1.303	0.03761	0.5526	IF UP
PLPPR3	69.888	197.107	124.411	-1.494	0.03762	0.5526	NC UP
SLAMF8	188.293	40.439	124.927	2.218	0.03762	0.5526	IF UP
RIBC2	440.23	1226.874	777.363	-1.478	0.03763	0.5526	NC UP
PLXNB1	7157.94	15374.976	10679.527	-1.103	0.03765	0.5526	NC UP
ADGRF5	1897.39	642.693	1359.662	1.561	0.03766	0.5526	IF UP
KRT17	573.737	126.567	382.093	2.182	0.03769	0.5526	IF UP
CTSB	37030.037	20371.064	29890.477	0.862	0.03774	0.553	NoDiff
HDAC1P2	12.179	2.958	8.227	2.086	0.0378	0.5534	IF UP
PGPEP1	3769.85	6711.799	5030.685	-0.832	0.03791	0.5534	NoDiff
DPY30	1084.898	2464.772	1676.273	-1.184	0.03792	0.5534	NC UP
CPNE6	321.373	1913.669	1003.786	-2.574	0.03795	0.5534	NC UP
KRT9	9.31	0	5.32	5.608	0.03797	0.5534	IF UP
NCF2	606.748	193.114	429.476	1.651	0.03798	0.5534	IF UP
TAF7L	98.651	29.768	69.13	1.733	0.03805	0.5534	IF UP
TMEM205	640.115	1621.244	1060.599	-1.34	0.03809	0.5534	NC UP
CELF3	70.754	161.677	109.721	-1.19	0.0381	0.5534	NC UP
KBTBD8	97.224	29.524	68.21	1.713	0.03811	0.5534	IF UP
SLC5A4-AS1	13.82	2.769	9.084	2.319	0.03811	0.5534	IF UP
MYO5A	1430.46	567.057	1060.43	1.334	0.03813	0.5534	IF UP
FCN3	44.78	116.646	75.58	-1.377	0.03822	0.5534	NC UP
RN7SL600P	72.533	25.825	52.515	1.491	0.03823	0.5534	IF UP
PRR27	5.607	0	3.204	4.876	0.03823	1	IF UP
GPR141	40.188	7.12	26.016	2.482	0.0383	0.5534	IF UP
SUSD3	564.312	1403.002	923.751	-1.314	0.03832	0.5534	NC UP
PECAM1	8305.842	2444.585	5793.875	1.764	0.03833	0.5534	IF UP
AIFM1	1274.064	2112.257	1633.29	-0.729	0.03839	0.5534	NoDiff
LOC101928489	20.345	62.742	38.515	-1.616	0.03842	0.5534	NC UP
HELB	67.867	23.998	49.066	1.496	0.03844	0.5534	IF UP
LILRB5	19.516	1.276	11.699	3.902	0.03844	0.5534	IF UP
LHX3	9.281	0	5.304	5.605	0.03845	0.5534	IF UP
IFI27L1	43.74	9.133	28.908	2.278	0.03846	0.5534	IF UP
HDAC9	612.045	250.598	457.139	1.288	0.03851	0.5534	IF UP
HPN	3389.529	9491.56	6004.686	-1.486	0.03852	0.5534	NC UP
TRPV3	63.051	27.382	47.764	1.204	0.0386	0.5534	IF UP
N4BP2	449.558	203.733	344.204	1.141	0.03861	0.5534	IF UP
MVB12A	1550.607	3298.979	2299.91	-1.089	0.03863	0.5534	NC UP
CYB5R4	552.898	254.594	425.054	1.118	0.03866	0.5534	IF UP
MYOT	15.55	38.949	25.578	-1.322	0.03868	0.5534	NC UP
MOXD1	1116.168	357.233	790.91	1.643	0.03869	0.5534	IF UP
CRYBG3	480.903	123.443	327.706	1.96	0.03873	0.5534	IF UP
RECQL	528.373	168.077	373.961	1.651	0.03875	0.5534	IF UP
RET	77.512	31.389	57.745	1.304	0.03877	0.5534	IF UP
LINC01138	152.777	271.206	203.532	-0.827	0.03882	0.5534	NoDiff
HES6	294.696	733.934	482.941	-1.315	0.03883	0.5534	NC UP
NPL	1631.756	642.066	1207.603	1.346	0.03883	0.5534	IF UP
GVINP1	300.912	82.718	207.4	1.861	0.03886	0.5534	IF UP
ALDH1L1	1541.41	4230.311	2693.796	-1.456	0.03887	0.5534	NC UP
ZNF107	378.114	155.871	282.867	1.277	0.03887	0.5534	IF UP
ITGAV	3133.094	1209.419	2308.662	1.373	0.03889	0.5534	IF UP
SLAMF7	1596.738	329.996	1053.848	2.274	0.0389	0.5534	IF UP
LINC01772	157.992	275.966	208.552	-0.806	0.03891	0.5534	NoDiff
CHDH	916.697	1958.315	1363.105	-1.095	0.03893	0.5534	NC UP
ATP5MC1	1297.602	3356.268	2179.887	-1.371	0.03895	0.5534	NC UP
PKD1P3	73.74	16.663	49.278	2.136	0.03901	0.5534	IF UP
SLC38A3	154.145	496.732	300.968	-1.687	0.0391	0.5534	NC UP
KRT79	15.975	0.957	9.538	4.027	0.03911	0.5534	IF UP
RPL21P57	0.857	8.171	3.992	-3.19	0.03913	0.5534	NC UP
ADAM29	78.667	15.114	51.43	2.379	0.03915	0.5534	IF UP
COX6B1	2849.456	8178.613	5133.38	-1.521	0.03915	0.5534	NC UP
NUDC	5173.072	10959.235	7652.856	-1.083	0.03915	0.5534	NC UP
CYP27C1	126.207	58.224	97.071	1.114	0.03918	0.5534	IF UP
SORBS2	2464.723	3847.669	3057.414	-0.642	0.03919	0.5534	NoDiff
TLL1	257.549	75.466	179.513	1.771	0.03923	0.5534	IF UP
AURKB	45.732	14.904	32.52	1.617	0.03927	0.5534	IF UP
RNF217	949.505	562.265	783.545	0.755	0.03934	0.5534	NoDiff
UNC5B	1727.453	852.12	1352.311	1.019	0.03934	0.5534	IF UP
C5orf38	111.138	438.897	251.607	-1.98	0.03935	0.5534	NC UP
USP50	114.488	55.32	89.131	1.05	0.03935	0.5534	IF UP
OR4C6	6.173	0	3.528	5.016	0.03937	0.5534	IF UP
S1PR4	246.724	65.775	169.174	1.906	0.0394	0.5534	IF UP
MTCYBP35	0.703	7.556	3.64	-3.416	0.03941	0.5534	NC UP
RND2	773.253	2283.067	1420.316	-1.562	0.03948	0.5534	NC UP
SCN10A	15.262	0.855	9.088	4.263	0.03952	0.5534	IF UP
CPB2	10.754	0.928	6.543	3.479	0.03953	0.5534	IF UP
FAM20A	1230.758	373.202	863.234	1.721	0.03954	0.5534	IF UP
C2orf78	61.736	6.814	38.198	3.18	0.03957	0.5534	IF UP
PLK4	101.845	43.36	76.78	1.226	0.03957	0.5534	IF UP
BMPER	237.639	132.287	192.488	0.844	0.03959	0.5534	NoDiff
HEPH	1346.624	615.354	1033.223	1.13	0.03966	0.5541	IF UP
DYDC2	425.734	1398.115	842.469	-1.715	0.03981	0.5554	NC UP
SERPINE1	731.966	262.146	530.614	1.482	0.03984	0.5554	IF UP
BEX1	391.519	979.91	643.687	-1.323	0.03987	0.5554	NC UP
IGKV1-16	849.277	30.552	498.394	4.798	0.03991	0.5554	IF UP
RAPGEF5	637.958	261.697	476.703	1.284	0.03991	0.5554	IF UP
LOC101928053	70.787	136.596	98.991	-0.948	0.03992	0.5554	NoDiff
RNU6-353P	2.75	14.585	7.822	-2.382	0.03994	0.5554	NC UP
LINC00922	5.845	0	3.34	4.936	0.03998	1	IF UP
LEFTY1	97.925	365.874	212.76	-1.9	0.04001	0.5558	NC UP
CLC	11.334	0.855	6.843	3.849	0.04003	0.5558	IF UP
MAGEL2	81.432	34.05	61.125	1.25	0.04007	0.5558	IF UP
WARS1P1	10.156	0	5.804	5.729	0.04007	0.5558	IF UP
SLC10A4	22.443	6.061	15.423	1.889	0.04015	0.5565	IF UP
ASGR1	159.495	78.142	124.629	1.031	0.04021	0.5567	IF UP
HBA1	699.986	222.945	495.54	1.651	0.04031	0.5567	IF UP
LAX1	309.25	65.343	204.719	2.241	0.04032	0.5567	IF UP
PNMA6A	253.115	588.689	396.932	-1.217	0.04032	0.5567	NC UP
CLU	101427.345	257209.762	168191.238	-1.342	0.04033	0.5567	NC UP
CSNK1G2-AS1	55.232	15.848	38.353	1.798	0.04036	0.5567	IF UP
SHCBP1	97.652	32.655	69.796	1.575	0.04036	0.5567	IF UP
STYXL1	674.591	1391.862	981.993	-1.044	0.0404	0.5567	NC UP
PSG5	20.232	3.385	13.012	2.614	0.04044	0.5567	IF UP
DPEP2	362.937	129.525	262.903	1.485	0.04049	0.5567	IF UP
LINC02343	8.867	34.686	19.932	-1.961	0.04049	0.5567	NC UP
PLAC1	8.309	0.855	5.114	3.433	0.04049	0.5567	IF UP
DNAJC3	3238.713	1640.838	2553.91	0.981	0.04051	0.5567	NoDiff
SHISA2	105.99	31.032	73.865	1.775	0.04056	0.5567	IF UP
NMRAL2P	25.39	7.795	17.849	1.685	0.04059	0.5567	IF UP
LHFPL3-AS2	630.195	1634.61	1060.659	-1.375	0.0406	0.5567	NC UP
OTUB1	2590.951	5130.003	3679.116	-0.985	0.04061	0.5567	NoDiff
INTS3	479.197	122.644	326.389	1.966	0.04071	0.5569	IF UP
ARL2	1168.457	3014.136	1959.462	-1.367	0.04072	0.5569	NC UP
RASL10B	291.69	851.512	531.614	-1.545	0.04072	0.5569	NC UP
GSTK1	4926.136	10033.269	7114.907	-1.026	0.04077	0.5569	NC UP
CWH43	151.255	454.71	281.307	-1.587	0.04078	0.5569	NC UP
MAP1LC3A	1162.441	2628.108	1790.584	-1.177	0.04078	0.5569	NC UP
CDKN3	166.372	56.726	119.381	1.552	0.04081	0.5569	IF UP
PLXDC1	1247.904	501.26	927.914	1.315	0.04088	0.5572	IF UP
SPATA31C1	89.63	13.904	57.176	2.689	0.0409	0.5572	IF UP
CD247	340.838	125.928	248.734	1.436	0.04092	0.5572	IF UP
GLRA1	6.88	0	3.931	5.174	0.04093	0.5572	IF UP
TRABD2B	644.287	1204.915	884.556	-0.903	0.04097	0.5574	NoDiff
RASSF5	1136.626	372.757	809.253	1.608	0.04102	0.5577	IF UP
RCSD1	906.602	326.717	658.08	1.472	0.04107	0.558	IF UP
CXorf66	21.545	1.914	13.132	3.469	0.0411	0.5581	IF UP
CTD-2297D10.2	184.471	610.924	367.237	-1.729	0.04118	0.5583	NC UP
PLPP4	79.261	278.266	164.549	-1.813	0.04118	0.5583	NC UP
MED15P5	7.954	49.595	25.8	-2.627	0.04124	0.5583	NC UP
NLRC4	103.703	36.679	74.979	1.496	0.04125	0.5583	IF UP
CCDC151	768.57	2360.133	1450.668	-1.618	0.04126	0.5583	NC UP
ITGA4	722.787	193.747	496.056	1.899	0.04128	0.5583	IF UP
SLC16A10	129.519	218.278	167.559	-0.75	0.0413	0.5583	NoDiff
PCBD1	1719.419	3899.48	2653.731	-1.181	0.04134	0.5583	NC UP
CYP2A7	26.921	4.061	17.124	2.704	0.04136	0.5583	IF UP
RPS4Y2	5.852	0	3.344	4.938	0.0414	1	IF UP
THEMIS2	1208.531	406.545	864.823	1.571	0.04143	0.5583	IF UP
RGN	1324.99	3243.617	2147.259	-1.291	0.04146	0.5583	NC UP
CRYBB1	88.77	25.472	61.642	1.81	0.04148	0.5583	IF UP
TRAM2	2308.706	954.885	1728.497	1.273	0.0415	0.5583	IF UP
CIART	203.063	449.763	308.791	-1.146	0.04151	0.5583	NC UP
GLB1L2	1450.54	3827.167	2469.094	-1.4	0.04152	0.5583	NC UP
RRP9	615.5	1219.362	874.298	-0.986	0.04166	0.5599	NoDiff
ZDHHC14	742.451	467.679	624.691	0.667	0.04171	0.5603	NoDiff
ARL15	616.517	278.604	471.697	1.145	0.04178	0.5608	IF UP
HSD17B2	13.527	1.342	8.305	3.323	0.04186	0.5609	IF UP
PKMYT1	66.018	26.154	48.934	1.338	0.04196	0.5609	IF UP
LZTS1	471.383	207.153	358.141	1.186	0.04213	0.5609	IF UP
GNAT3	6.76	0	3.863	5.149	0.04216	0.5609	IF UP
PP2D1	51.11	12.921	34.743	1.971	0.04218	0.5609	IF UP
PLEKHB1	1450.347	3486.65	2323.048	-1.265	0.0422	0.5609	NC UP
TM7SF2	1137.22	3155.09	2002.022	-1.472	0.04222	0.5609	NC UP
ABCG1	578.606	223.932	426.603	1.368	0.04223	0.5609	IF UP
CPD	2537.472	1311.791	2012.18	0.952	0.04225	0.5609	NoDiff
PTPRN	61.106	9.364	38.931	2.72	0.04227	0.5609	IF UP
USP17L22	7.2	0	4.114	5.24	0.04229	0.5609	IF UP
BDH2	1376.87	2139.17	1703.57	-0.635	0.04232	0.5609	NoDiff
CEACAM7	5.957	0	3.404	4.965	0.04232	1	IF UP
CSRP2	1388.469	3020.513	2087.917	-1.121	0.04235	0.5609	NC UP
PEAK1	2824.184	1087.602	2079.935	1.376	0.04244	0.5609	IF UP
NEURL2	20.648	43.973	30.645	-1.089	0.04246	0.5609	NC UP
PCDHA6	29.119	4.206	18.442	2.782	0.04247	0.5609	IF UP
LPCAT1	121.558	25.467	80.376	2.248	0.04251	0.5609	IF UP
ORC1	52.961	21.535	39.493	1.289	0.04258	0.5609	IF UP
PLEKHS1	227.126	86.998	167.071	1.385	0.04258	0.5609	IF UP
PUDP	269.129	520.532	376.873	-0.95	0.04258	0.5609	NoDiff
HIGD2A	1114.708	2432.213	1679.353	-1.125	0.04259	0.5609	NC UP
GPR18	91.361	37.526	68.289	1.28	0.0426	0.5609	IF UP
ACBD3-AS1	34.776	97.893	61.826	-1.485	0.04263	0.5609	NC UP
TCTEX1D4	893.695	3121.655	1848.535	-1.804	0.04263	0.5609	NC UP
OSER1-DT	552.309	877.555	691.7	-0.667	0.04265	0.5609	NoDiff
LRRC36	472.03	1367.401	855.761	-1.535	0.04269	0.5609	NC UP
FBXW9	582.78	1147.074	824.62	-0.976	0.04271	0.5609	NoDiff
XKR7	14.583	2.653	9.47	2.508	0.04274	0.5609	IF UP
ACSL6	75.391	40.544	60.457	0.89	0.04275	0.5609	NoDiff
ZNHIT2	630.587	1526.784	1014.671	-1.275	0.0428	0.5609	NC UP
NFIL3	716.054	395.277	578.578	0.857	0.04281	0.5609	NoDiff
NAMPT	1761.051	698.485	1305.665	1.334	0.04284	0.5609	IF UP
PCDHGA8	25.158	8.157	17.872	1.611	0.04284	0.5609	IF UP
PTPRE	1114.796	480.046	842.76	1.215	0.04285	0.5609	IF UP
LARGE2	1009.702	2093.298	1474.101	-1.052	0.04286	0.5609	NC UP
RBPJL	13.989	0.957	8.404	3.835	0.04287	0.5609	IF UP
TYR	6.283	0	3.59	5.043	0.04288	0.5609	IF UP
OVGP1	335.682	761.44	518.149	-1.182	0.0429	0.5609	NC UP
LFNG	851.352	324.076	625.377	1.392	0.04297	0.5609	IF UP
PIGQ	2521.758	5993.835	4009.791	-1.249	0.04297	0.5609	NC UP
GLYAT	381.607	1054.18	669.853	-1.465	0.04299	0.5609	NC UP
CMTM1	53.594	24.084	40.947	1.153	0.04301	0.5609	IF UP
SYT13	230.846	668.007	418.201	-1.532	0.04303	0.5609	NC UP
KIF5C	555.226	158.108	385.032	1.813	0.04308	0.5609	IF UP
LOC440173	14.715	4.249	10.23	1.769	0.04308	0.5609	IF UP
IFI27	118.875	437.593	255.469	-1.882	0.04312	0.5609	NC UP
PRSS56	154.227	894.978	471.692	-2.536	0.04314	0.5609	NC UP
ACER2	127.731	49.035	94.004	1.377	0.04315	0.5609	IF UP
CCDC42	41.552	11.432	28.644	1.867	0.04318	0.5609	IF UP
HSD11B1L	388.889	854.573	588.468	-1.135	0.04322	0.5609	NC UP
PGLYRP4	9.117	1.247	5.744	2.81	0.04322	0.5609	IF UP
PANX3	7.433	0.305	4.378	4.326	0.04324	0.5609	IF UP
LINC00996	51.53	14.256	35.555	1.838	0.04325	0.5609	IF UP
SLCO6A1	25.919	3.914	16.488	2.74	0.04326	0.5609	IF UP
SLC19A1	646.502	986.109	792.048	-0.609	0.04328	0.5609	NoDiff
CCN2	4369.852	1750.045	3247.077	1.32	0.0433	0.5609	IF UP
GCNT1	290.799	104.02	210.751	1.482	0.04334	0.5609	IF UP
SRPX2	505.149	198.345	373.662	1.35	0.04335	0.5609	IF UP
BCAT2	1653.202	3736.901	2546.216	-1.176	0.04337	0.5609	NC UP
SVEP1	3096.109	1470.293	2399.33	1.074	0.04341	0.5609	IF UP
C11orf49	1255.986	2357.127	1727.904	-0.908	0.0435	0.5609	NoDiff
LDHAL6B	16.439	3.742	10.997	2.097	0.0435	0.5609	IF UP
LOC105371267	1181.293	2940.672	1935.312	-1.316	0.0435	0.5609	NC UP
IL31RA	16.303	2.219	10.267	2.849	0.04356	0.5609	IF UP
FFAR2	40.228	7.605	26.247	2.395	0.04357	0.5609	IF UP
GNMT	91.476	183.606	130.961	-1.001	0.04357	0.5609	NC UP
GOLGA6A	22.387	3.451	14.272	2.674	0.04359	0.5609	IF UP
PEBP1	10135.127	19556.614	14172.907	-0.948	0.04361	0.5609	NoDiff
SHPK	93.718	226.436	150.597	-1.271	0.04362	0.5609	NC UP
SNX22	282.556	97.325	203.171	1.539	0.04365	0.5609	IF UP
SPO11	6.275	0	3.586	5.041	0.04365	0.5609	IF UP
LIPA	3058.923	1269.467	2292.013	1.269	0.04381	0.5625	IF UP
GATA6	500.517	192.899	368.681	1.375	0.04386	0.5629	IF UP
LOC101928517	6.475	0.732	4.014	3.201	0.04393	0.5631	IF UP
PDZRN4	453.321	267.855	373.836	0.759	0.04393	0.5631	NoDiff
ZMYND10	2574.325	7926.357	4868.053	-1.622	0.04397	0.5633	NC UP
CD177	34.696	11.665	24.826	1.573	0.04404	0.5633	IF UP
PRSS55	23.925	4.973	15.803	2.259	0.04404	0.5633	IF UP
TEKT4	439.611	1367.424	837.245	-1.637	0.04405	0.5633	NC UP
IL12RB2	84.471	19.787	56.75	2.09	0.0441	0.5636	IF UP
CLIC5	366.836	187.428	289.947	0.967	0.04421	0.5642	NoDiff
H3C11	6.166	0	3.524	5.017	0.04424	0.5642	IF UP
SLC34A2	1486.849	4132.272	2620.602	-1.475	0.04425	0.5642	NC UP
SLC6A8	2770.705	6337.218	4299.211	-1.194	0.04426	0.5642	NC UP
STBD1	77.177	165.522	115.039	-1.098	0.04428	0.5642	NC UP
RN7SL806P	3.615	0	2.065	4.24	0.04429	1	IF UP
SHE	719.036	330.604	552.565	1.12	0.04435	0.5646	IF UP
PKHD1	625.619	1841.334	1146.64	-1.557	0.04437	0.5646	NC UP
TSTD1	793.123	1898.117	1266.692	-1.259	0.04442	0.5648	NC UP
IGHV3-13	10.411	0.428	6.132	4.806	0.04444	0.5648	IF UP
LHX5	9.426	0	5.386	5.627	0.04452	0.5649	IF UP
RAP2A	1039.1	385.565	759.013	1.43	0.04453	0.5649	IF UP
NRAV	750.071	1517.275	1078.873	-1.016	0.04454	0.5649	NC UP
LRRC46	1959.291	5591.742	3516.056	-1.513	0.04458	0.5649	NC UP
MPV17L	90.754	213.925	143.541	-1.234	0.04458	0.5649	NC UP
HS3ST3B1	122.344	38.793	86.537	1.659	0.04462	0.5651	IF UP
BCL2L10	60.082	165.56	105.287	-1.46	0.04469	0.5656	NC UP
CDYL2	383.566	162.566	288.852	1.239	0.04483	0.5662	IF UP
KRT8P18	4.13	23.708	12.521	-2.491	0.04483	0.5662	NC UP
ZNF730	28.451	8.199	19.772	1.812	0.04486	0.5662	IF UP
OBSCN-AS1	42.591	100.337	67.339	-1.235	0.04488	0.5662	NC UP
PARP3	1308.918	2135.768	1663.282	-0.706	0.04489	0.5662	NoDiff
OGG1	1013.377	1596.438	1263.26	-0.656	0.0449	0.5662	NoDiff
FTCD	471.877	1863.167	1068.144	-1.981	0.045	0.5662	NC UP
SIGLEC10	388.822	112.737	270.5	1.786	0.045	0.5662	IF UP
NHSL2	681.94	258.067	500.28	1.401	0.04503	0.5662	IF UP
ETS1	3462.642	978.26	2397.907	1.823	0.04507	0.5662	IF UP
CRTAM	66.588	19.192	46.275	1.788	0.04508	0.5662	IF UP
ZBP1	450.047	123.222	309.979	1.868	0.04508	0.5662	IF UP
NAPRT	8.842	29.539	17.712	-1.748	0.04509	0.5662	NC UP
CD53	1942.156	614.756	1373.27	1.659	0.0451	0.5662	IF UP
DGAT2L7P	5.394	0	3.082	4.823	0.04512	1	IF UP
PRDX2	3000.639	6433.683	4471.944	-1.1	0.04514	0.5663	NC UP
PHOX2B	5.903	0	3.373	4.952	0.04514	1	IF UP
LOC339803	338.389	602.062	451.392	-0.83	0.04519	0.5663	NoDiff
BEST3	26.968	6.619	18.247	2.02	0.04524	0.5663	IF UP
ITGAM	1150.167	443.671	847.383	1.374	0.04525	0.5663	IF UP
TRAV38-2DV8	7.104	0.319	4.196	4.25	0.04525	0.5663	IF UP
SRP14P4	43.257	100.006	67.578	-1.209	0.04527	0.5663	NC UP
RUVBL1	1538.262	2959.147	2147.213	-0.944	0.04534	0.5668	NoDiff
ESRRB	34.62	12.585	25.176	1.46	0.04538	0.5668	IF UP
ECH1	2052.11	4440.974	3075.909	-1.114	0.0454	0.5668	NC UP
SLC6A17	22.566	5.873	15.412	1.925	0.04549	0.5674	IF UP
GRM5	20.795	2.131	12.796	3.3	0.0455	0.5674	IF UP
APOA2	5.416	0	3.095	4.826	0.0455	1	IF UP
CHRM4	29.754	6.322	19.712	2.217	0.04556	0.5674	IF UP
GAS2L3	167.655	67.488	124.726	1.309	0.04557	0.5674	IF UP
NGEF	823.895	2123.78	1380.988	-1.366	0.04557	0.5674	NC UP
TRAPPC9	1155.271	1777.408	1421.901	-0.621	0.04568	0.5679	NoDiff
CCDC24	905.906	2176.278	1450.351	-1.264	0.04571	0.5679	NC UP
ALG10	83.139	42.146	65.57	0.978	0.04572	0.5679	NoDiff
PCDHAC2	26.208	4.945	17.095	2.394	0.04573	0.5679	IF UP
FKBP8	13860.06	29632.691	20619.759	-1.096	0.04575	0.5679	NC UP
RNF208	385.139	1057.515	673.3	-1.457	0.0458	0.5682	NC UP
ZNF695	6.066	0	3.466	4.992	0.04587	1	IF UP
RFPL2	15.602	3.697	10.5	2.071	0.04591	0.5691	IF UP
SPATA16	59.149	7.771	37.129	2.927	0.04593	0.5691	IF UP
RPL7AP34	0.65	9.743	4.547	-3.854	0.04596	0.5691	NC UP
WDR62	251.676	104.843	188.748	1.263	0.04598	0.5691	IF UP
REC8	887.294	1563.74	1177.2	-0.817	0.04602	0.5694	NoDiff
TRAV9-2	12.577	1.552	7.852	2.965	0.04606	0.5695	IF UP
ABHD11	1069.749	2342.702	1615.3	-1.131	0.04615	0.5702	NC UP
MSRB2	1107.545	2634.157	1761.807	-1.25	0.0462	0.5705	NC UP
RPS2P32	50.451	106.172	74.332	-1.068	0.04641	0.572	NC UP
AGR3	621.073	1711.568	1088.428	-1.462	0.04646	0.572	NC UP
IFNL3	9.206	0	5.261	5.593	0.04646	0.572	IF UP
OR1I1	9.206	0	5.261	5.593	0.04646	0.572	IF UP
KRT83	9.167	0.624	5.505	3.82	0.0465	0.572	IF UP
TMC7	101.515	47.855	78.518	1.083	0.04652	0.572	IF UP
TMEM87B	1104.522	518.019	853.163	1.092	0.04655	0.572	IF UP
ATP1A3	21.627	7.082	15.394	1.628	0.04656	0.572	IF UP
GEN1	487.277	251.856	386.382	0.952	0.04656	0.572	NoDiff
EVI2B	862.056	256.587	602.57	1.748	0.04663	0.5725	IF UP
GRHL3	149.553	36.39	101.054	2.039	0.04667	0.5727	IF UP
HS1BP3	1341.701	1995.779	1622.02	-0.573	0.04674	0.5732	NoDiff
CCDC157	396.062	933.489	626.388	-1.236	0.04685	0.5738	NC UP
PRKG2-AS1	0.693	10.336	4.826	-3.878	0.04688	0.5738	NC UP
GEM	997.736	412.727	747.018	1.273	0.04689	0.5738	IF UP
LINC01121	15.083	1.247	9.154	3.549	0.0469	0.5738	IF UP
ANKRD50	925.99	356.771	682.039	1.376	0.04695	0.5742	IF UP
MYL4	29.317	8.618	20.446	1.778	0.04698	0.5742	IF UP
MYO1A	33.659	9.867	23.463	1.772	0.04701	0.5742	IF UP
BLOC1S1	153.56	318.096	224.076	-1.049	0.04707	0.5744	NC UP
SNRPB	1946.592	4064.795	2854.393	-1.062	0.04708	0.5744	NC UP
OR3A1	5.626	0	3.215	4.883	0.04712	1	IF UP
NDUFB7	2623.996	6477.942	4275.687	-1.304	0.04716	0.5744	NC UP
TC2N	26.198	3.699	16.556	2.794	0.04716	0.5744	IF UP
ELOVL2	113.245	35.159	79.78	1.686	0.0472	0.5744	IF UP
HINT2	13.625	35.404	22.959	-1.378	0.04723	0.5744	NC UP
ADAM8	787.761	304.791	580.774	1.369	0.04728	0.5744	IF UP
FUOM	395.832	975.641	644.322	-1.301	0.04732	0.5744	NC UP
ZNF521	881.887	397.715	674.385	1.148	0.04734	0.5744	IF UP
RABGEF1	216.095	462.495	321.695	-1.096	0.0474	0.5744	NC UP
TENT5C	2079.611	974.805	1606.123	1.093	0.0474	0.5744	IF UP
LOX	1744.11	592.665	1250.634	1.557	0.04745	0.5744	IF UP
SYNC	150.928	64.546	113.907	1.22	0.04748	0.5744	IF UP
LINC02237	3.548	0	2.028	4.216	0.04748	1	IF UP
NFKBIZ	1304.128	439.718	933.666	1.568	0.0475	0.5744	IF UP
SERPINB8	237.222	97.488	177.336	1.281	0.04752	0.5744	IF UP
ACSM4	11.472	2.421	7.593	2.246	0.04755	0.5744	IF UP
URAHP	87.357	175.083	124.954	-1.003	0.04757	0.5744	NC UP
GJC1	659.205	273.551	493.925	1.268	0.04759	0.5744	IF UP
PKD1L3	35.249	9.75	24.321	1.852	0.04763	0.5744	IF UP
RHPN1	1644.447	3812.906	2573.787	-1.213	0.04768	0.5744	NC UP
SLC9A2	125.32	30.664	84.753	2.035	0.04771	0.5744	IF UP
AFMID	1125.878	1979.399	1491.673	-0.814	0.04774	0.5744	NoDiff
OCEL1	866.069	1734.983	1238.461	-1.002	0.04777	0.5744	NC UP
ACADS	1225.483	2429.901	1741.662	-0.987	0.0478	0.5744	NoDiff
PKIG	3349.419	6500.923	4700.064	-0.957	0.04783	0.5744	NoDiff
MPND	289.964	510.427	384.449	-0.815	0.04786	0.5744	NoDiff
ASB15	9.616	0.928	5.892	3.316	0.04787	0.5744	IF UP
TRBV2	9.329	0.609	5.592	3.854	0.04787	0.5744	IF UP
KCNRG	58.355	129.214	88.723	-1.143	0.04789	0.5744	NC UP
PEX14	1127.248	1997.238	1500.101	-0.825	0.04789	0.5744	NoDiff
RN7SL172P	8.743	0.732	5.31	3.617	0.04789	0.5744	IF UP
ZACN	19.669	4.828	13.309	2.034	0.04794	0.5744	IF UP
MDGA2	15.259	2.958	9.987	2.405	0.04796	0.5744	IF UP
SEC23A	1631.814	775.257	1264.718	1.074	0.04796	0.5744	IF UP
FGF16	10.571	1.538	6.7	2.715	0.04798	0.5744	IF UP
ARHGAP9	817.08	289.223	590.856	1.498	0.04803	0.5744	IF UP
LRP5L	441.33	701.774	552.949	-0.669	0.04804	0.5744	NoDiff
SOX6	527.324	975.941	719.588	-0.887	0.04806	0.5744	NoDiff
C9orf116	946.759	2792.487	1737.785	-1.56	0.04808	0.5744	NC UP
BATF	210.078	60.482	145.966	1.796	0.04815	0.5744	IF UP
LINC01146	18.746	2.233	11.669	3.042	0.04815	0.5744	IF UP
MS4A3	6.993	0.428	4.179	4.231	0.04816	0.5744	IF UP
LINC02384	75.693	20.392	51.993	1.884	0.04821	0.5744	IF UP
OR7E85P	14.405	1.581	8.909	3.157	0.04821	0.5744	IF UP
ADAMTS9-AS1	144.427	374.473	243.018	-1.375	0.04825	0.5745	NC UP
SRPX	2204.32	1384.969	1853.169	0.67	0.04829	0.5747	NoDiff
FAAP20	1832.879	3414.676	2510.792	-0.898	0.04849	0.5767	NoDiff
LOC100129307	5.688	0	3.25	4.898	0.04854	1	IF UP
FOSL2	3108.006	1221.236	2299.39	1.347	0.04863	0.5779	IF UP
COLQ	630.932	1146.989	852.1	-0.862	0.04865	0.5779	NoDiff
MYG1	1215.611	2489.413	1761.526	-1.034	0.0487	0.5779	NC UP
OR7E14P	61.007	177.517	110.94	-1.537	0.04872	0.5779	NC UP
SHMT1	1746.396	3798.257	2625.765	-1.121	0.04872	0.5779	NC UP
WARS2	259.348	402.129	320.54	-0.632	0.04884	0.579	NoDiff
ASPHD2	181.385	73.297	135.062	1.31	0.04894	0.5794	IF UP
SAMSN1	438.478	128.244	305.521	1.773	0.04896	0.5794	IF UP
LINC02582	4.86	0.305	2.908	3.712	0.049	1	IF UP
C7orf50	3324.091	7472.065	5101.794	-1.168	0.04901	0.5794	NC UP
ATP5PD	1459.378	3082.754	2155.111	-1.079	0.04904	0.5794	NC UP
CD44	4288.474	1459.74	3076.159	1.555	0.04904	0.5794	IF UP
MIR1915HG	214.094	396.892	292.436	-0.889	0.04904	0.5794	NoDiff
LAMA4	4448.923	1887.632	3351.227	1.237	0.04914	0.5801	IF UP
COX6A1	640.101	1391.433	962.1	-1.12	0.04915	0.5801	NC UP
GPR50-AS1	0.217	7.386	3.289	-4.653	0.04917	1	NC UP
TXNRD2	1190.755	2468.782	1738.481	-1.052	0.04919	0.5801	NC UP
OPA1-AS1	3.934	0	2.248	4.36	0.0492	1	IF UP
GAS1	3443.313	1494.246	2607.999	1.204	0.04921	0.5801	IF UP
FAM66E	5.125	0.319	3.065	3.793	0.04921	1	IF UP
LILRB1	38.817	7.179	25.258	2.415	0.0494	0.5815	IF UP
TRAV8-3	13.118	1.566	8.167	3.018	0.04945	0.5815	IF UP
PCDHA2	23.805	5.053	15.768	2.235	0.04948	0.5815	IF UP
SYNDIG1L	38.099	13.937	27.744	1.429	0.04952	0.5815	IF UP
TAAR5	8.064	0	4.608	5.4	0.04952	0.5815	IF UP
NRSN2	1460.168	2804.573	2036.342	-0.941	0.04959	0.5815	NoDiff
CEACAM18	8.447	0	4.827	5.468	0.04962	0.5815	IF UP
CCDC185	72.796	9.148	45.518	2.988	0.04964	0.5815	IF UP
TLR1	438.728	170.582	323.808	1.362	0.04964	0.5815	IF UP
NDUFA11	560.847	1059.627	774.61	-0.918	0.04967	0.5815	NoDiff
LPAR5	360.73	179.818	283.196	1.004	0.04973	0.5815	IF UP
YWHAG	2426.037	1202.52	1901.673	1.012	0.04973	0.5815	IF UP
WNT10B	202.744	83.198	151.51	1.285	0.04975	0.5815	IF UP
ZNF770	585.174	169.354	406.965	1.788	0.04975	0.5815	IF UP
GPR161	959.512	575.904	795.109	0.736	0.04977	0.5815	NoDiff
KCNE4	809.634	262.632	575.205	1.623	0.04978	0.5815	IF UP
TPI1	7209.282	14212.567	10210.69	-0.979	0.0498	0.5815	NoDiff
LINC02619	4.94	0	2.823	4.697	0.04982	1	IF UP
NHLRC4	627.97	1419.192	967.065	-1.176	0.04985	0.5817	NC UP
CSNK1A1	1925.887	1049.927	1550.475	0.875	0.04991	0.5817	NoDiff
SLC10A7	300.962	135.129	229.89	1.153	0.04992	0.5817	IF UP
SPATA2L	538.208	1056.709	760.423	-0.973	0.04998	0.5817	NoDiff
DAO	42.948	137.151	83.321	-1.67	0.04999	0.5817	NC UP
NDUFAF3	1638.656	3981.288	2642.641	-1.281	0.04999	0.5817	NC UP
