# Supplementary material for: Integrative Analysis of Small RNA and mRNA Expression Profiles Identifies Signatures Associated With Chronic Epididymitis
Source: Front Immunol. 2022 May 11;13:883803. doi: 10.3389/fimmu.2022.883803 (PMC9130659; doi:10.3389/fimmu.2022.883803)
Supplement: Supplementary file 1 [file DataSheet_1.zip › Supplementary material/Supplementary table S6_DEMs.xlsx]

## Sheet: Sheet1
miRNA_ID	IF	NC	baseMean	log2FoldChange	pvalue	padj	Label
hsa-miR-205-5p	7311.02	199.054	4263.03	5.199	8.848e-05	0.945004	IF UP
hsa-miR-190a-5p	151.073	818.066	436.927	-2.438	0.0009656	0.208029	NC UP
hsa-miR-370-3p	1276.03	467.165	929.371	1.45	0.001838	0.104633	IF UP
hsa-miR-22-3p	19114.1	6323.74	13632.5	1.596	0.00299	0.0497812	IF UP
hsa-miR-1264	1.707	16.084	7.868	-3.229	0.003475	0.0497812	NC UP
hsa-miR-1302	7.506	0	4.289	5.246	0.004557	0.0113073	IF UP
hsa-miR-4709-5p	12.617	0.662	7.493	4.233	0.006856	0.0009565	IF UP
hsa-miR-4454	58.303	251.339	141.033	-2.105	0.007027	0.0009565	NC UP
hsa-miR-1245a	6.875	0.433	4.114	4.146	0.01082	0.0009565	IF UP
hsa-miR-3180	5.503	0	3.144	4.801	0.01242	0.0009565	IF UP
hsa-miR-3180-3p	5.503	0	3.144	4.801	0.01242	0.0009565	IF UP
hsa-miR-132-3p	1466.99	684.255	1131.53	1.101	0.01244	0.0009565	IF UP
hsa-miR-4536-3p	3.007	12.549	7.096	-2.052	0.0153	0.0009565	NC UP
hsa-miR-941	4577.6	1454.39	3239.09	1.654	0.01544	0.0009565	IF UP
hsa-miR-204-5p	1984.89	4461.93	3046.48	-1.169	0.01552	0.0009565	NC UP
hsa-miR-551b-3p	4.372	15.214	9.019	-1.816	0.01899	0.0009565	NC UP
hsa-miR-431-5p	35.321	7.453	23.377	2.238	0.01997	0.0009565	IF UP
hsa-miR-7706	67.634	30.836	51.863	1.136	0.02441	0.0009565	IF UP
hsa-miR-409-3p	943.429	412.637	715.947	1.192	0.02673	0.0009565	IF UP
hsa-miR-1185-1-3p	48.297	13.842	33.531	1.804	0.0291	0.0009565	IF UP
hsa-miR-6718-5p	4.756	0	2.718	4.601	0.02919	0.0009565	IF UP
hsa-miR-22-5p	786.008	328.848	590.083	1.257	0.02971	0.0009565	IF UP
hsa-miR-101-3p	187499	376957	268695	-1.008	0.03035	0.0009565	NC UP
hsa-miR-4709-3p	25.183	2.99	15.672	3.047	0.0306	0.0009565	IF UP
hsa-miR-130a-5p	59.136	128.36	88.803	-1.123	0.03066	0.0009565	NC UP
hsa-miR-142-3p	11694.9	2547.98	7774.77	2.198	0.03858	0.0009565	IF UP
hsa-miR-187-3p	142.677	31.371	94.974	2.173	0.03869	0.0009565	IF UP
hsa-miR-190a-3p	4.5	15.332	9.143	-1.772	0.03934	0.0009565	NC UP
hsa-miR-21-3p	1452.5	483.786	1037.34	1.586	0.04004	0.0009565	IF UP
hsa-miR-27a-5p	346.925	148.276	261.79	1.231	0.04134	0.0009565	IF UP
hsa-miR-191-3p	10.67	3.37	7.541	1.726	0.04178	0.0009565	IF UP
hsa-miR-520a-3p	20.215	3.887	13.218	2.422	0.04429	0.0009565	IF UP
hsa-miR-4485-3p	2.175	9.099	5.143	-2.033	0.04734	0.0009565	NC UP
hsa-miR-548a-3p	36.597	75.652	53.335	-1.045	0.04801	0.0009565	NC UP
